# Supplementary material for: Structural analysis of the manganese transport regulator MntR from Bacillus halodurans in apo and manganese bound forms
Source: PLoS One. 2019 Nov 18;14(11):e0224689. doi: 10.1371/journal.pone.0224689 (PMC6860424; doi:10.1371/journal.pone.0224689)
Supplement: S1 File — (PDB) [file pone.0224689.s004.pdb]

REMARK Date 2019-08-11 Time 01:27:01 ���ѹα� ǥ�ؽ� +0900 (1565454421.67 s)
REMARK PHENIX refinement
REMARK 
REMARK ****************** INPUT FILES AND LABELS ******************************
REMARK Reflections:
REMARK   file name      : D:\phenix_old\Refine_38(apo)\BHMNTR_refine_38.mtz
REMARK   labels         : ['F-obs,SIGF-obs']
REMARK R-free flags:
REMARK   file name      : D:\phenix_old\Refine_38(apo)\BHMNTR_refine_38.mtz
REMARK   label          : R-free-flags
REMARK   test_flag_value: 0
REMARK Model file name(s): 
REMARK   D:\phenix_old\Refine_38(apo)\BHMNTR_refine_38-coot-0.pdb
REMARK 
REMARK ******************** REFINEMENT SUMMARY: QUICK FACTS *******************
REMARK Start: r_work = 0.1912 r_free = 0.2216 bonds = 0.012 angles = 1.472
REMARK Final: r_work = 0.1890 r_free = 0.2285 bonds = 0.008 angles = 0.938
REMARK ************************************************************************
REMARK 
REMARK ****************** REFINEMENT STATISTICS STEP BY STEP ******************
REMARK leading digit, like 1_, means number of macro-cycle                     
REMARK 0    : statistics at the very beginning when nothing is done yet        
REMARK 1_bss: bulk solvent correction and/or (anisotropic) scaling             
REMARK 1_xyz: refinement of coordinates                                        
REMARK 1_adp: refinement of ADPs (Atomic Displacement Parameters)              
REMARK 1_occ: refinement of occupancies                                        
REMARK ------------------------------------------------------------------------
REMARK  stage       r-work r-free bonds angles b_min b_max b_ave n_water shift
REMARK       0    : 0.3643 0.3045 0.012  1.47  11.2  81.9  33.7 135      0.000
REMARK       1_bss: 0.1912 0.2216 0.012  1.47  11.8  82.5  34.3 135      0.000
REMARK 1_settarget: 0.1912 0.2216 0.012  1.47  11.8  82.5  34.3 135      0.000
REMARK       1_nqh: 0.1913 0.2216 0.012  1.47  11.8  82.5  34.3 135      0.004
REMARK    1_weight: 0.1913 0.2216 0.012  1.47  11.8  82.5  34.3 135      0.004
REMARK    1_xyzrec: 0.1894 0.2301 0.009  0.97  11.8  82.5  34.3 135      0.074
REMARK       1_adp: 0.1907 0.2326 0.009  0.97  14.9  81.7  35.2 135      0.074
REMARK       1_occ: 0.1907 0.2325 0.009  0.97  14.9  81.7  35.2 135      0.074
REMARK       2_bss: 0.1902 0.2328 0.009  0.97  14.8  81.7  35.1 135      0.074
REMARK 2_settarget: 0.1902 0.2328 0.009  0.97  14.8  81.7  35.1 135      0.074
REMARK 2_updatecdl: 0.1902 0.2328 0.009  0.97  14.8  81.7  35.1 135      0.074
REMARK       2_nqh: 0.1903 0.2330 0.009  0.97  14.8  81.7  35.1 135      0.074
REMARK   2_realsrl: 0.1926 0.2366 0.010  1.00  14.8  81.7  35.1 135      0.093
REMARK    2_weight: 0.1926 0.2366 0.010  1.00  14.8  81.7  35.1 135      0.093
REMARK    2_xyzrec: 0.1916 0.2334 0.007  0.92  14.8  81.7  35.1 135      0.069
REMARK  2_realsrl2: 0.1916 0.2336 0.007  0.92  14.8  81.7  35.1 135      0.069
REMARK       2_adp: 0.1893 0.2304 0.007  0.92  12.5  85.9  35.5 135      0.069
REMARK       2_occ: 0.1893 0.2304 0.007  0.92  12.5  85.9  35.5 135      0.069
REMARK       3_bss: 0.1891 0.2300 0.007  0.92  12.3  85.6  35.3 135      0.069
REMARK 3_settarget: 0.1891 0.2300 0.007  0.92  12.3  85.6  35.3 135      0.069
REMARK 3_updatecdl: 0.1891 0.2300 0.007  0.93  12.3  85.6  35.3 135      0.069
REMARK       3_nqh: 0.1891 0.2300 0.007  0.93  12.3  85.6  35.3 135      0.069
REMARK   3_realsrl: 0.1906 0.2289 0.010  0.96  12.3  85.6  35.3 135      0.074
REMARK    3_weight: 0.1906 0.2289 0.010  0.96  12.3  85.6  35.3 135      0.074
REMARK    3_xyzrec: 0.1888 0.2286 0.008  0.94  12.3  85.6  35.3 135      0.070
REMARK  3_realsrl2: 0.1888 0.2286 0.008  0.94  12.3  85.6  35.3 135      0.070
REMARK       3_adp: 0.1890 0.2285 0.008  0.94  13.1  84.3  35.7 135      0.070
REMARK       3_occ: 0.1890 0.2285 0.008  0.94  13.1  84.3  35.7 135      0.070
REMARK         end: 0.1890 0.2285 0.008  0.94  13.1  84.3  35.7 135      0.070
REMARK ------------------------------------------------------------------------
REMARK MODEL CONTENT.
REMARK  ELEMENT        ATOM RECORD COUNT   OCCUPANCY SUM
REMARK        C                     1462         1454.00
REMARK        S                        8            8.00
REMARK        O                      585          584.00
REMARK        N                      384          384.00
REMARK    TOTAL                     2439         2430.00
REMARK -----------------------------------------------------------------------
REMARK r_free_flags.md5.hexdigest b04012918ec2631e9c598e92606cd051
REMARK 
REMARK IF THIS FILE IS FOR PDB DEPOSITION: REMOVE ALL FROM THIS LINE UP.
REMARK   3
REMARK   3 REFINEMENT.
REMARK   3   PROGRAM     : PHENIX (1.10.1_2155: ???)
REMARK   3   AUTHORS     : Adams,Afonine,Bunkoczi,Burnley,Chen,Dar,Davis,
REMARK   3               : Draizen,Echols,Gildea,Gros,Grosse-Kunstleve,Headd,
REMARK   3               : Hintze,Hung,Ioerger,McCoy,McKee,Moriarty,Oeffner,
REMARK   3               : Read,Richardson,Richardson,Sacchettini,Sauter,
REMARK   3               : Sobolev,Storoni,Terwilliger,Williams,Zwart
REMARK   3
REMARK   3  REFINEMENT TARGET : ML
REMARK   3  
REMARK   3  DATA USED IN REFINEMENT.
REMARK   3   RESOLUTION RANGE HIGH (ANGSTROMS) : 2.296   
REMARK   3   RESOLUTION RANGE LOW  (ANGSTROMS) : 46.741  
REMARK   3   MIN(FOBS/SIGMA_FOBS)              : 1.39  
REMARK   3   COMPLETENESS FOR RANGE        (%) : 98.89 
REMARK   3   NUMBER OF REFLECTIONS             : 17890     
REMARK   3   NUMBER OF REFLECTIONS (NON-ANOMALOUS) : 17890     
REMARK   3  
REMARK   3  FIT TO DATA USED IN REFINEMENT.
REMARK   3   R VALUE     (WORKING + TEST SET) : 0.1910
REMARK   3   R VALUE            (WORKING SET) : 0.1890
REMARK   3   FREE R VALUE                     : 0.2285
REMARK   3   FREE R VALUE TEST SET SIZE   (%) : 4.90  
REMARK   3   FREE R VALUE TEST SET COUNT      : 876       
REMARK   3  
REMARK   3  FIT TO DATA USED IN REFINEMENT (IN BINS).
REMARK   3   BIN  RESOLUTION RANGE  COMPL.    NWORK NFREE   RWORK  RFREE  CCWORK CCFREE
REMARK   3     1 46.7511 -  4.1713    0.98     2947   168  0.1874 0.2003   0.921  0.887
REMARK   3     2  4.1713 -  3.3111    1.00     2856   160  0.1686 0.2162   0.933  0.891
REMARK   3     3  3.3111 -  2.8927    0.98     2822   129  0.2002 0.2714   0.900  0.802
REMARK   3     4  2.8927 -  2.6282    0.99     2825   131  0.2007 0.2365   0.897  0.786
REMARK   3     5  2.6282 -  2.4398    1.00     2817   135  0.2059 0.2620   0.881  0.780
REMARK   3     6  2.4398 -  2.2960    0.98     2747   153  0.2019 0.2729   0.886  0.791
REMARK   3  
REMARK   3  BULK SOLVENT MODELLING.
REMARK   3   METHOD USED        : FLAT BULK SOLVENT MODEL
REMARK   3   SOLVENT RADIUS     : 1.11    
REMARK   3   SHRINKAGE RADIUS   : 0.90    
REMARK   3   GRID STEP FACTOR   : 4.00    
REMARK   3  
REMARK   3  ERROR ESTIMATES.
REMARK   3   COORDINATE ERROR (MAXIMUM-LIKELIHOOD BASED)     : 0.20    
REMARK   3   PHASE ERROR (DEGREES, MAXIMUM-LIKELIHOOD BASED) : 22.49   
REMARK   3  
REMARK   3  STRUCTURE FACTORS CALCULATION ALGORITHM : FFT
REMARK   3  
REMARK   3  RESTRAINTS LIBRARY
REMARK   3    GEOSTD + MON.LIB. + CDL v1.2
REMARK   3  
REMARK   3  DEVIATIONS FROM IDEAL VALUES.
REMARK   3                 RMSD     MAX  COUNT
REMARK   3   BOND      :  0.008   0.062   2344
REMARK   3   ANGLE     :  0.938   8.924   3153
REMARK   3   CHIRALITY :  0.048   0.164    340
REMARK   3   PLANARITY :  0.006   0.039    402
REMARK   3   DIHEDRAL  : 18.423 179.750   1433
REMARK   3   MIN NONBONDED DISTANCE : 2.059 
REMARK   3  
REMARK   3  MOLPROBITY STATISTICS.
REMARK   3   ALL-ATOM CLASHSCORE : 5.88
REMARK   3   RAMACHANDRAN PLOT:
REMARK   3     OUTLIERS : 0.00  %
REMARK   3     ALLOWED  : 1.47  %
REMARK   3     FAVORED  : 98.53 %
REMARK   3   ROTAMER OUTLIERS : 0.00 %
REMARK   3   CBETA DEVIATIONS : 0
REMARK   3  
REMARK   3  ATOMIC DISPLACEMENT PARAMETERS.
REMARK   3   WILSON B : 30.06
REMARK   3   RMS(B_ISO_OR_EQUIVALENT_BONDED) : 3.86
REMARK   3   ATOMS          NUMBER OF ATOMS
REMARK   3                    ISO.  ANISO. 
REMARK   3    ALL         :   2439       0
REMARK   3    ALL (NO H)  :   2439       0
REMARK   3    SOLVENT     :    135       0
REMARK   3    NON-SOLVENT :   2304       0
REMARK   3    HYDROGENS   :      0       0
REMARK   3
CRYST1   39.659   89.203  109.757  90.00  90.00  90.00 P 21 21 21
SCALE1      0.025215  0.000000  0.000000        0.00000
SCALE2      0.000000  0.011210  0.000000        0.00000
SCALE3      0.000000  0.000000  0.009111        0.00000
ATOM      1  N   MET A   1     -12.612   1.083   0.994  1.00 52.88           N
ATOM      2  CA  MET A   1     -11.148   1.107   1.018  1.00 48.26           C
ATOM      3  C   MET A   1     -10.413  -0.087   0.351  1.00 48.80           C
ATOM      4  O   MET A   1      -9.250   0.068  -0.026  1.00 51.62           O
ATOM      5  CB  MET A   1     -10.669   1.251   2.465  1.00 54.98           C
ATOM      6  CG  MET A   1      -9.291   1.899   2.580  1.00 64.98           C
ATOM      7  SD  MET A   1      -8.995   2.788   4.127  1.00 82.88           S
ATOM      8  CE  MET A   1      -7.232   3.126   3.994  1.00 65.24           C
ATOM      9  N   PRO A   2     -11.049  -1.263   0.205  1.00 50.43           N
ATOM     10  CA  PRO A   2     -10.388  -2.346  -0.539  1.00 41.48           C
ATOM     11  C   PRO A   2     -10.370  -2.093  -2.036  1.00 40.52           C
ATOM     12  O   PRO A   2     -11.353  -1.638  -2.624  1.00 42.41           O
ATOM     13  CB  PRO A   2     -11.237  -3.577  -0.207  1.00 43.25           C
ATOM     14  CG  PRO A   2     -12.580  -3.014   0.100  1.00 40.80           C
ATOM     15  CD  PRO A   2     -12.269  -1.770   0.867  1.00 43.56           C
ATOM     16  N   THR A   3      -9.247  -2.430  -2.657  1.00 33.44           N
ATOM     17  CA  THR A   3      -9.143  -2.354  -4.096  1.00 37.30           C
ATOM     18  C   THR A   3     -10.033  -3.402  -4.762  1.00 38.15           C
ATOM     19  O   THR A   3     -10.437  -4.388  -4.136  1.00 35.78           O
ATOM     20  CB  THR A   3      -7.691  -2.548  -4.525  1.00 43.45           C
ATOM     21  OG1 THR A   3      -7.303  -3.913  -4.292  1.00 34.99           O
ATOM     22  CG2 THR A   3      -6.773  -1.605  -3.732  1.00 43.14           C
ATOM     23  N   PRO A   4     -10.366  -3.198  -6.035  1.00 36.53           N
ATOM     24  CA  PRO A   4     -11.124  -4.228  -6.771  1.00 36.99           C
ATOM     25  C   PRO A   4     -10.499  -5.610  -6.710  1.00 37.77           C
ATOM     26  O   PRO A   4     -11.213  -6.609  -6.528  1.00 32.94           O
ATOM     27  CB  PRO A   4     -11.136  -3.682  -8.205  1.00 33.32           C
ATOM     28  CG  PRO A   4     -11.100  -2.179  -8.014  1.00 35.31           C
ATOM     29  CD  PRO A   4     -10.262  -1.930  -6.785  1.00 36.08           C
ATOM     30  N   SER A   5      -9.175  -5.686  -6.876  1.00 32.65           N
ATOM     31  CA  SER A   5      -8.472  -6.958  -6.833  1.00 29.67           C
ATOM     32  C   SER A   5      -8.549  -7.605  -5.458  1.00 28.94           C
ATOM     33  O   SER A   5      -8.540  -8.832  -5.353  1.00 24.73           O
ATOM     34  CB  SER A   5      -7.013  -6.758  -7.220  1.00 28.44           C
ATOM     35  OG  SER A   5      -6.900  -6.716  -8.621  1.00 35.98           O
ATOM     36  N   MET A   6      -8.584  -6.806  -4.400  1.00 27.06           N
ATOM     37  CA  MET A   6      -8.727  -7.371  -3.066  1.00 29.80           C
ATOM     38  C   MET A   6     -10.084  -8.038  -2.907  1.00 29.13           C
ATOM     39  O   MET A   6     -10.179  -9.169  -2.410  1.00 26.25           O
ATOM     40  CB  MET A   6      -8.514  -6.281  -2.020  1.00 28.37           C
ATOM     41  CG  MET A   6      -7.071  -5.893  -1.884  1.00 33.78           C
ATOM     42  SD  MET A   6      -6.816  -4.432  -0.889  1.00 36.82           S
ATOM     43  CE  MET A   6      -7.380  -4.948   0.714  1.00 32.58           C
ATOM     44  N   GLU A   7     -11.140  -7.352  -3.344  1.00 29.40           N
ATOM     45  CA  GLU A   7     -12.479  -7.924  -3.385  1.00 26.60           C
ATOM     46  C   GLU A   7     -12.513  -9.214  -4.192  1.00 28.27           C
ATOM     47  O   GLU A   7     -13.155 -10.190  -3.792  1.00 27.69           O
ATOM     48  CB  GLU A   7     -13.459  -6.904  -3.992  1.00 27.18           C
ATOM     49  CG  GLU A   7     -13.649  -5.605  -3.195  1.00 33.68           C
ATOM     50  CD  GLU A   7     -14.660  -4.656  -3.858  1.00 39.13           C
ATOM     51  OE1 GLU A   7     -14.805  -4.700  -5.096  1.00 39.90           O
ATOM     52  OE2 GLU A   7     -15.330  -3.890  -3.146  1.00 42.45           O
ATOM     53  N   ASP A   8     -11.876  -9.220  -5.368  1.00 27.90           N
ATOM     54  CA  ASP A   8     -11.865 -10.428  -6.185  1.00 24.63           C
ATOM     55  C   ASP A   8     -11.243 -11.603  -5.430  1.00 27.16           C
ATOM     56  O   ASP A   8     -11.698 -12.748  -5.554  1.00 23.58           O
ATOM     57  CB  ASP A   8     -11.117 -10.183  -7.497  1.00 28.69           C
ATOM     58  CG  ASP A   8     -11.871  -9.265  -8.443  1.00 38.88           C
ATOM     59  OD2 ASP A   8     -11.228  -8.708  -9.369  1.00 44.95           O
ATOM     60  OD1 ASP A   8     -13.106  -9.120  -8.281  1.00 39.42           O
ATOM     61  N   TYR A   9     -10.201 -11.331  -4.643  1.00 23.99           N
ATOM     62  CA  TYR A   9      -9.548 -12.362  -3.843  1.00 23.46           C
ATOM     63  C   TYR A   9     -10.476 -12.927  -2.777  1.00 21.38           C
ATOM     64  O   TYR A   9     -10.563 -14.147  -2.600  1.00 20.19           O
ATOM     65  CB  TYR A   9      -8.297 -11.779  -3.197  1.00 21.17           C
ATOM     66  CG  TYR A   9      -7.047 -12.222  -3.890  1.00 22.20           C
ATOM     67  CD1 TYR A   9      -6.754 -11.792  -5.181  1.00 17.87           C
ATOM     68  CD2 TYR A   9      -6.158 -13.088  -3.255  1.00 25.09           C
ATOM     69  CE1 TYR A   9      -5.607 -12.190  -5.810  1.00 22.86           C
ATOM     70  CE2 TYR A   9      -5.002 -13.500  -3.883  1.00 27.01           C
ATOM     71  CZ  TYR A   9      -4.736 -13.060  -5.161  1.00 24.26           C
ATOM     72  OH  TYR A   9      -3.570 -13.465  -5.765  1.00 24.63           O
ATOM     73  N   LEU A  10     -11.179 -12.047  -2.056  1.00 21.30           N
ATOM     74  CA  LEU A  10     -12.033 -12.491  -0.961  1.00 21.03           C
ATOM     75  C   LEU A  10     -13.184 -13.314  -1.489  1.00 22.02           C
ATOM     76  O   LEU A  10     -13.562 -14.325  -0.892  1.00 21.06           O
ATOM     77  CB  LEU A  10     -12.548 -11.283  -0.172  1.00 21.54           C
ATOM     78  CG  LEU A  10     -11.423 -10.565   0.586  1.00 22.94           C
ATOM     79  CD1 LEU A  10     -11.920  -9.300   1.217  1.00 25.13           C
ATOM     80  CD2 LEU A  10     -10.858 -11.478   1.658  1.00 19.65           C
ATOM     81  N   GLU A  11     -13.753 -12.891  -2.609  1.00 22.37           N
ATOM     82  CA  GLU A  11     -14.784 -13.680  -3.259  1.00 26.09           C
ATOM     83  C   GLU A  11     -14.244 -15.035  -3.719  1.00 22.79           C
ATOM     84  O   GLU A  11     -14.905 -16.071  -3.568  1.00 21.85           O
ATOM     85  CB  GLU A  11     -15.339 -12.887  -4.437  1.00 23.49           C
ATOM     86  CG  GLU A  11     -16.302 -13.685  -5.285  1.00 27.93           C
ATOM     87  CD  GLU A  11     -16.529 -13.032  -6.609  1.00 30.23           C
ATOM     88  OE1 GLU A  11     -17.665 -13.075  -7.089  1.00 33.41           O
ATOM     89  OE2 GLU A  11     -15.571 -12.436  -7.155  1.00 46.44           O
ATOM     90  N   ARG A  12     -13.047 -15.048  -4.285  1.00 20.74           N
ATOM     91  CA  ARG A  12     -12.460 -16.301  -4.751  1.00 22.59           C
ATOM     92  C   ARG A  12     -12.165 -17.239  -3.579  1.00 21.68           C
ATOM     93  O   ARG A  12     -12.377 -18.457  -3.670  1.00 23.26           O
ATOM     94  CB  ARG A  12     -11.201 -15.970  -5.553  1.00 26.00           C
ATOM     95  CG  ARG A  12     -10.450 -17.144  -6.085  1.00 28.67           C
ATOM     96  CD  ARG A  12      -9.287 -16.659  -6.924  1.00 27.56           C
ATOM     97  NE  ARG A  12      -9.711 -15.973  -8.140  1.00 29.04           N
ATOM     98  CZ  ARG A  12     -10.097 -16.602  -9.248  1.00 32.47           C
ATOM     99  NH1 ARG A  12     -10.126 -17.935  -9.285  1.00 31.85           N
ATOM    100  NH2 ARG A  12     -10.468 -15.912 -10.314  1.00 29.42           N
ATOM    101  N   ILE A  13     -11.715 -16.677  -2.457  1.00 20.79           N
ATOM    102  CA  ILE A  13     -11.454 -17.466  -1.260  1.00 22.93           C
ATOM    103  C   ILE A  13     -12.752 -18.027  -0.685  1.00 20.02           C
ATOM    104  O   ILE A  13     -12.823 -19.204  -0.329  1.00 18.49           O
ATOM    105  CB  ILE A  13     -10.694 -16.611  -0.231  1.00 16.86           C
ATOM    106  CG1 ILE A  13      -9.239 -16.422  -0.674  1.00 20.11           C
ATOM    107  CG2 ILE A  13     -10.785 -17.227   1.151  1.00 16.12           C
ATOM    108  CD1 ILE A  13      -8.522 -15.229   0.031  1.00 18.12           C
ATOM    109  N   TYR A  14     -13.797 -17.198  -0.588  1.00 20.07           N
ATOM    110  CA  TYR A  14     -15.102 -17.697  -0.170  1.00 18.48           C
ATOM    111  C   TYR A  14     -15.568 -18.862  -1.052  1.00 17.46           C
ATOM    112  O   TYR A  14     -16.096 -19.869  -0.552  1.00 18.27           O
ATOM    113  CB  TYR A  14     -16.127 -16.553  -0.189  1.00 16.72           C
ATOM    114  CG  TYR A  14     -17.554 -17.037   0.070  1.00 18.37           C
ATOM    115  CD2 TYR A  14     -18.475 -17.161  -0.971  1.00 20.15           C
ATOM    116  CD1 TYR A  14     -17.971 -17.379   1.352  1.00 16.95           C
ATOM    117  CE2 TYR A  14     -19.785 -17.617  -0.740  1.00 19.60           C
ATOM    118  CE1 TYR A  14     -19.279 -17.833   1.603  1.00 16.36           C
ATOM    119  CZ  TYR A  14     -20.177 -17.959   0.548  1.00 20.38           C
ATOM    120  OH  TYR A  14     -21.468 -18.419   0.782  1.00 22.79           O
ATOM    121  N   LEU A  15     -15.395 -18.738  -2.370  1.00 20.30           N
ATOM    122  CA  LEU A  15     -15.882 -19.769  -3.281  1.00 19.94           C
ATOM    123  C   LEU A  15     -15.027 -21.038  -3.239  1.00 19.26           C
ATOM    124  O   LEU A  15     -15.536 -22.126  -3.527  1.00 18.93           O
ATOM    125  CB  LEU A  15     -15.962 -19.200  -4.698  1.00 17.38           C
ATOM    126  CG  LEU A  15     -17.054 -18.159  -4.904  1.00 21.44           C
ATOM    127  CD1 LEU A  15     -16.963 -17.497  -6.305  1.00 21.60           C
ATOM    128  CD2 LEU A  15     -18.425 -18.759  -4.691  1.00 16.53           C
ATOM    129  N   LEU A  16     -13.732 -20.927  -2.907  1.00 19.07           N
ATOM    130  CA  LEU A  16     -12.934 -22.130  -2.666  1.00 18.89           C
ATOM    131  C   LEU A  16     -13.432 -22.893  -1.450  1.00 20.74           C
ATOM    132  O   LEU A  16     -13.448 -24.126  -1.453  1.00 24.15           O
ATOM    133  CB  LEU A  16     -11.458 -21.777  -2.470  1.00 20.14           C
ATOM    134  CG  LEU A  16     -10.697 -21.484  -3.760  1.00 20.72           C
ATOM    135  CD1 LEU A  16      -9.438 -20.717  -3.432  1.00 18.81           C
ATOM    136  CD2 LEU A  16     -10.391 -22.781  -4.524  1.00 20.77           C
ATOM    137  N   ILE A  17     -13.793 -22.186  -0.379  1.00 17.98           N
ATOM    138  CA  ILE A  17     -14.329 -22.877   0.786  1.00 23.05           C
ATOM    139  C   ILE A  17     -15.718 -23.454   0.486  1.00 21.84           C
ATOM    140  O   ILE A  17     -16.086 -24.523   0.999  1.00 21.11           O
ATOM    141  CB  ILE A  17     -14.336 -21.904   1.978  1.00 23.41           C
ATOM    142  CG1 ILE A  17     -12.903 -21.519   2.366  1.00 19.05           C
ATOM    143  CG2 ILE A  17     -15.131 -22.461   3.141  1.00 18.43           C
ATOM    144  CD1 ILE A  17     -12.844 -20.130   3.107  1.00 21.51           C
ATOM    145  N   GLU A  18     -16.510 -22.762  -0.338  1.00 19.33           N
ATOM    146  CA  GLU A  18     -17.754 -23.339  -0.831  1.00 19.91           C
ATOM    147  C   GLU A  18     -17.503 -24.616  -1.614  1.00 19.73           C
ATOM    148  O   GLU A  18     -18.320 -25.530  -1.581  1.00 17.00           O
ATOM    149  CB  GLU A  18     -18.485 -22.346  -1.725  1.00 19.67           C
ATOM    150  CG  GLU A  18     -19.078 -21.185  -0.994  1.00 20.37           C
ATOM    151  CD  GLU A  18     -20.314 -21.570  -0.256  1.00 18.81           C
ATOM    152  OE1 GLU A  18     -20.349 -21.451   0.980  1.00 21.08           O
ATOM    153  OE2 GLU A  18     -21.249 -22.036  -0.926  1.00 21.11           O
ATOM    154  N   GLU A  19     -16.389 -24.691  -2.332  1.00 21.82           N
ATOM    155  CA  GLU A  19     -16.142 -25.828  -3.201  1.00 20.61           C
ATOM    156  C   GLU A  19     -15.578 -27.026  -2.445  1.00 22.02           C
ATOM    157  O   GLU A  19     -15.971 -28.167  -2.711  1.00 25.90           O
ATOM    158  CB  GLU A  19     -15.202 -25.407  -4.321  1.00 23.86           C
ATOM    159  CG  GLU A  19     -14.517 -26.549  -5.042  1.00 25.77           C
ATOM    160  CD  GLU A  19     -13.408 -26.024  -5.922  1.00 37.93           C
ATOM    161  OE1 GLU A  19     -13.694 -25.087  -6.700  1.00 46.27           O
ATOM    162  OE2 GLU A  19     -12.258 -26.514  -5.834  1.00 38.43           O
ATOM    163  N   LYS A  20     -14.644 -26.815  -1.522  1.00 20.68           N
ATOM    164  CA  LYS A  20     -14.034 -27.970  -0.875  1.00 22.17           C
ATOM    165  C   LYS A  20     -13.711 -27.724   0.584  1.00 22.59           C
ATOM    166  O   LYS A  20     -13.061 -28.574   1.199  1.00 24.43           O
ATOM    167  CB  LYS A  20     -12.767 -28.411  -1.597  1.00 22.29           C
ATOM    168  CG  LYS A  20     -11.783 -27.282  -1.835  1.00 22.31           C
ATOM    169  CD  LYS A  20     -10.574 -27.790  -2.617  1.00 24.45           C
ATOM    170  CE  LYS A  20      -9.599 -26.645  -2.937  1.00 31.55           C
ATOM    171  NZ  LYS A  20      -8.965 -26.080  -1.695  1.00 21.79           N
ATOM    172  N   GLY A  21     -14.158 -26.613   1.163  1.00 20.94           N
ATOM    173  CA  GLY A  21     -13.984 -26.395   2.583  1.00 21.48           C
ATOM    174  C   GLY A  21     -12.691 -25.736   2.994  1.00 20.42           C
ATOM    175  O   GLY A  21     -12.520 -25.444   4.189  1.00 22.46           O
ATOM    176  N   TYR A  22     -11.784 -25.480   2.053  1.00 20.63           N
ATOM    177  CA  TYR A  22     -10.483 -24.904   2.364  1.00 25.40           C
ATOM    178  C   TYR A  22     -10.045 -24.047   1.194  1.00 22.12           C
ATOM    179  O   TYR A  22     -10.390 -24.334   0.047  1.00 20.34           O
ATOM    180  CB  TYR A  22      -9.393 -25.965   2.587  1.00 24.71           C
ATOM    181  CG  TYR A  22      -9.716 -26.979   3.643  1.00 28.82           C
ATOM    182  CD1 TYR A  22      -9.537 -26.693   4.998  1.00 29.77           C
ATOM    183  CD2 TYR A  22     -10.182 -28.236   3.286  1.00 27.46           C
ATOM    184  CE1 TYR A  22      -9.832 -27.649   5.974  1.00 33.24           C
ATOM    185  CE2 TYR A  22     -10.483 -29.182   4.244  1.00 30.47           C
ATOM    186  CZ  TYR A  22     -10.308 -28.888   5.581  1.00 30.05           C
ATOM    187  OH  TYR A  22     -10.610 -29.852   6.505  1.00 33.43           O
ATOM    188  N   ALA A  23      -9.226 -23.037   1.497  1.00 21.12           N
ATOM    189  CA  ALA A  23      -8.650 -22.132   0.509  1.00 18.39           C
ATOM    190  C   ALA A  23      -7.145 -22.102   0.731  1.00 20.99           C
ATOM    191  O   ALA A  23      -6.677 -21.777   1.828  1.00 26.17           O
ATOM    192  CB  ALA A  23      -9.242 -20.725   0.620  1.00 15.35           C
ATOM    193  N   ARG A  24      -6.404 -22.451  -0.304  1.00 17.86           N
ATOM    194  CA  ARG A  24      -4.960 -22.588  -0.278  1.00 21.64           C
ATOM    195  C   ARG A  24      -4.369 -21.542  -1.212  1.00 21.75           C
ATOM    196  O   ARG A  24      -4.968 -21.209  -2.232  1.00 20.76           O
ATOM    197  CB  ARG A  24      -4.550 -24.016  -0.720  1.00 18.03           C
ATOM    198  CG  ARG A  24      -4.692 -25.033   0.408  1.00 19.34           C
ATOM    199  CD  ARG A  24      -3.670 -24.568   1.389  1.00 26.97           C
ATOM    200  NE  ARG A  24      -3.822 -25.081   2.721  1.00 30.46           N
ATOM    201  CZ  ARG A  24      -2.979 -24.793   3.693  1.00 26.92           C
ATOM    202  NH1 ARG A  24      -1.929 -24.001   3.461  1.00 22.93           N
ATOM    203  NH2 ARG A  24      -3.183 -25.306   4.886  1.00 25.99           N
ATOM    204  N   VAL A  25      -3.197 -21.022  -0.855  1.00 21.42           N
ATOM    205  CA  VAL A  25      -2.480 -20.134  -1.758  1.00 17.22           C
ATOM    206  C   VAL A  25      -2.233 -20.820  -3.093  1.00 20.25           C
ATOM    207  O   VAL A  25      -2.396 -20.213  -4.159  1.00 20.77           O
ATOM    208  CB  VAL A  25      -1.174 -19.679  -1.082  1.00 20.66           C
ATOM    209  CG1 VAL A  25      -0.127 -19.194  -2.107  1.00 13.08           C
ATOM    210  CG2 VAL A  25      -1.499 -18.620  -0.072  1.00 20.06           C
ATOM    211  N   SER A  26      -1.859 -22.107  -3.061  1.00 19.82           N
ATOM    212  CA  SER A  26      -1.647 -22.839  -4.302  1.00 22.16           C
ATOM    213  C   SER A  26      -2.924 -22.938  -5.123  1.00 23.66           C
ATOM    214  O   SER A  26      -2.856 -22.951  -6.353  1.00 24.34           O
ATOM    215  CB  SER A  26      -1.102 -24.243  -4.003  1.00 22.79           C
ATOM    216  OG  SER A  26      -2.093 -25.045  -3.379  1.00 19.79           O
ATOM    217  N   ASP A  27      -4.094 -23.034  -4.477  1.00 21.45           N
ATOM    218  CA  ASP A  27      -5.339 -23.034  -5.242  1.00 23.06           C
ATOM    219  C   ASP A  27      -5.460 -21.775  -6.089  1.00 23.82           C
ATOM    220  O   ASP A  27      -5.844 -21.837  -7.265  1.00 22.83           O
ATOM    221  CB  ASP A  27      -6.557 -23.122  -4.324  1.00 23.13           C
ATOM    222  CG  ASP A  27      -6.650 -24.425  -3.586  1.00 23.87           C
ATOM    223  OD1 ASP A  27      -6.101 -25.438  -4.071  1.00 26.92           O
ATOM    224  OD2 ASP A  27      -7.288 -24.416  -2.502  1.00 21.23           O
ATOM    225  N   ILE A  28      -5.174 -20.617  -5.490  1.00 23.25           N
ATOM    226  CA  ILE A  28      -5.339 -19.341  -6.189  1.00 21.44           C
ATOM    227  C   ILE A  28      -4.268 -19.167  -7.250  1.00 21.95           C
ATOM    228  O   ILE A  28      -4.539 -18.670  -8.347  1.00 25.10           O
ATOM    229  CB  ILE A  28      -5.316 -18.179  -5.179  1.00 19.17           C
ATOM    230  CG1 ILE A  28      -6.478 -18.328  -4.194  1.00 19.68           C
ATOM    231  CG2 ILE A  28      -5.352 -16.836  -5.903  1.00 18.70           C
ATOM    232  CD1 ILE A  28      -6.292 -17.530  -2.903  1.00 23.95           C
ATOM    233  N   ALA A  29      -3.031 -19.566  -6.946  1.00 20.61           N
ATOM    234  CA  ALA A  29      -1.960 -19.423  -7.929  1.00 25.59           C
ATOM    235  C   ALA A  29      -2.259 -20.238  -9.175  1.00 26.39           C
ATOM    236  O   ALA A  29      -2.032 -19.777 -10.302  1.00 23.58           O
ATOM    237  CB  ALA A  29      -0.626 -19.855  -7.323  1.00 19.42           C
ATOM    238  N   GLU A  30      -2.775 -21.454  -8.982  1.00 26.02           N
ATOM    239  CA  GLU A  30      -3.115 -22.325 -10.097  1.00 24.29           C
ATOM    240  C   GLU A  30      -4.326 -21.817 -10.862  1.00 26.12           C
ATOM    241  O   GLU A  30      -4.318 -21.811 -12.090  1.00 27.31           O
ATOM    242  CB  GLU A  30      -3.353 -23.753  -9.596  1.00 24.63           C
ATOM    243  CG  GLU A  30      -2.114 -24.460  -9.048  1.00 32.71           C
ATOM    244  CD  GLU A  30      -2.422 -25.560  -8.014  1.00 30.94           C
ATOM    245  OE1 GLU A  30      -1.513 -25.924  -7.234  1.00 35.30           O
ATOM    246  OE2 GLU A  30      -3.590 -26.016  -7.930  1.00 37.18           O
ATOM    247  N   ALA A  31      -5.377 -21.380 -10.166  1.00 26.00           N
ATOM    248  CA  ALA A  31      -6.549 -20.876 -10.876  1.00 26.36           C
ATOM    249  C   ALA A  31      -6.216 -19.618 -11.668  1.00 28.11           C
ATOM    250  O   ALA A  31      -6.762 -19.398 -12.753  1.00 26.23           O
ATOM    251  CB  ALA A  31      -7.686 -20.586  -9.896  1.00 23.78           C
ATOM    252  N   LEU A  32      -5.340 -18.768 -11.132  1.00 26.05           N
ATOM    253  CA  LEU A  32      -4.992 -17.534 -11.825  1.00 28.99           C
ATOM    254  C   LEU A  32      -3.847 -17.706 -12.807  1.00 31.37           C
ATOM    255  O   LEU A  32      -3.643 -16.823 -13.647  1.00 31.93           O
ATOM    256  CB  LEU A  32      -4.618 -16.432 -10.824  1.00 25.07           C
ATOM    257  CG  LEU A  32      -5.778 -15.922  -9.988  1.00 26.66           C
ATOM    258  CD1 LEU A  32      -5.350 -14.765  -9.079  1.00 22.76           C
ATOM    259  CD2 LEU A  32      -6.917 -15.515 -10.902  1.00 30.40           C
ATOM    260  N   GLU A  33      -3.083 -18.796 -12.709  1.00 31.97           N
ATOM    261  CA  GLU A  33      -1.906 -18.989 -13.556  1.00 34.57           C
ATOM    262  C   GLU A  33      -0.873 -17.888 -13.326  1.00 29.42           C
ATOM    263  O   GLU A  33      -0.290 -17.351 -14.266  1.00 32.03           O
ATOM    264  CB  GLU A  33      -2.296 -19.072 -15.032  1.00 32.64           C
ATOM    265  CG  GLU A  33      -3.305 -20.151 -15.309  1.00 37.04           C
ATOM    266  CD  GLU A  33      -3.578 -20.308 -16.782  1.00 44.95           C
ATOM    267  OE1 GLU A  33      -4.183 -19.381 -17.370  1.00 49.45           O
ATOM    268  OE2 GLU A  33      -3.165 -21.343 -17.350  1.00 39.53           O
ATOM    269  N   VAL A  34      -0.638 -17.564 -12.056  1.00 31.75           N
ATOM    270  CA  VAL A  34       0.327 -16.563 -11.645  1.00 27.35           C
ATOM    271  C   VAL A  34       1.302 -17.225 -10.679  1.00 29.90           C
ATOM    272  O   VAL A  34       1.120 -18.376 -10.275  1.00 25.41           O
ATOM    273  CB  VAL A  34      -0.347 -15.352 -10.988  1.00 29.32           C
ATOM    274  CG1 VAL A  34      -1.253 -14.628 -11.998  1.00 26.28           C
ATOM    275  CG2 VAL A  34      -1.123 -15.804  -9.748  1.00 22.55           C
ATOM    276  N   HIS A  35       2.358 -16.455 -10.284  1.00 25.99           N
ATOM    277  CA  HIS A  35       3.310 -16.992  -9.319  1.00 26.44           C
ATOM    278  C   HIS A  35       2.737 -16.923  -7.899  1.00 23.79           C
ATOM    279  O   HIS A  35       2.072 -15.943  -7.543  1.00 20.96           O
ATOM    280  CB  HIS A  35       4.643 -16.236  -9.373  1.00 25.88           C
ATOM    281  CG  HIS A  35       5.761 -16.995  -8.735  1.00 26.67           C
ATOM    282  ND1 HIS A  35       6.019 -16.941  -7.381  1.00 27.11           N
ATOM    283  CD2 HIS A  35       6.631 -17.899  -9.249  1.00 29.66           C
ATOM    284  CE1 HIS A  35       7.025 -17.749  -7.095  1.00 27.69           C
ATOM    285  NE2 HIS A  35       7.413 -18.344  -8.210  1.00 31.60           N
ATOM    286  N   PRO A  36       2.955 -17.958  -7.076  1.00 26.51           N
ATOM    287  CA  PRO A  36       2.383 -17.934  -5.718  1.00 19.30           C
ATOM    288  C   PRO A  36       2.851 -16.748  -4.894  1.00 23.01           C
ATOM    289  O   PRO A  36       2.114 -16.335  -3.993  1.00 22.09           O
ATOM    290  CB  PRO A  36       2.843 -19.271  -5.102  1.00 21.46           C
ATOM    291  CG  PRO A  36       3.944 -19.786  -6.007  1.00 21.09           C
ATOM    292  CD  PRO A  36       3.616 -19.247  -7.379  1.00 21.16           C
ATOM    293  N   SER A  37       4.031 -16.175  -5.192  1.00 18.60           N
ATOM    294  CA  SER A  37       4.520 -15.004  -4.461  1.00 21.07           C
ATOM    295  C   SER A  37       3.629 -13.783  -4.648  1.00 19.91           C
ATOM    296  O   SER A  37       3.619 -12.897  -3.799  1.00 27.01           O
ATOM    297  CB  SER A  37       5.938 -14.650  -4.914  1.00 23.57           C
ATOM    298  OG  SER A  37       5.971 -14.412  -6.312  1.00 24.58           O
ATOM    299  N   SER A  38       2.920 -13.682  -5.770  1.00 22.53           N
ATOM    300  CA  SER A  38       1.978 -12.584  -5.921  1.00 22.16           C
ATOM    301  C   SER A  38       0.709 -12.840  -5.129  1.00 19.32           C
ATOM    302  O   SER A  38       0.078 -11.891  -4.660  1.00 17.74           O
ATOM    303  CB  SER A  38       1.645 -12.364  -7.399  1.00 21.41           C
ATOM    304  OG  SER A  38       0.686 -13.295  -7.849  1.00 22.95           O
ATOM    305  N   VAL A  39       0.338 -14.117  -4.960  1.00 20.70           N
ATOM    306  CA  VAL A  39      -0.794 -14.462  -4.104  1.00 20.59           C
ATOM    307  C   VAL A  39      -0.459 -14.192  -2.641  1.00 21.79           C
ATOM    308  O   VAL A  39      -1.270 -13.613  -1.902  1.00 22.42           O
ATOM    309  CB  VAL A  39      -1.210 -15.931  -4.339  1.00 23.61           C
ATOM    310  CG1 VAL A  39      -2.408 -16.304  -3.476  1.00 18.70           C
ATOM    311  CG2 VAL A  39      -1.510 -16.170  -5.820  1.00 16.84           C
ATOM    312  N   THR A  40       0.741 -14.591  -2.189  1.00 17.53           N
ATOM    313  CA  THR A  40       1.084 -14.335  -0.795  1.00 20.68           C
ATOM    314  C   THR A  40       1.203 -12.840  -0.535  1.00 21.96           C
ATOM    315  O   THR A  40       0.869 -12.380   0.563  1.00 22.91           O
ATOM    316  CB  THR A  40       2.375 -15.084  -0.389  1.00 23.20           C
ATOM    317  OG1 THR A  40       3.518 -14.551  -1.063  1.00 25.72           O
ATOM    318  CG2 THR A  40       2.265 -16.566  -0.749  1.00 21.07           C
ATOM    319  N   LYS A  41       1.644 -12.067  -1.538  1.00 21.17           N
ATOM    320  CA  LYS A  41       1.687 -10.617  -1.388  1.00 26.08           C
ATOM    321  C   LYS A  41       0.285 -10.040  -1.248  1.00 25.03           C
ATOM    322  O   LYS A  41       0.056  -9.139  -0.438  1.00 25.66           O
ATOM    323  CB  LYS A  41       2.412  -9.980  -2.573  1.00 25.27           C
ATOM    324  CG  LYS A  41       3.879  -9.644  -2.329  1.00 35.35           C
ATOM    325  CD  LYS A  41       4.485  -8.842  -3.485  1.00 37.34           C
ATOM    326  CE  LYS A  41       5.936  -9.275  -3.733  1.00 49.44           C
ATOM    327  NZ  LYS A  41       6.017 -10.574  -4.508  1.00 40.67           N
ATOM    328  N   MET A  42      -0.671 -10.551  -2.023  1.00 22.89           N
ATOM    329  CA  MET A  42      -2.042 -10.062  -1.893  1.00 22.55           C
ATOM    330  C   MET A  42      -2.653 -10.525  -0.576  1.00 21.72           C
ATOM    331  O   MET A  42      -3.341  -9.756   0.110  1.00 23.41           O
ATOM    332  CB  MET A  42      -2.877 -10.524  -3.096  1.00 19.21           C
ATOM    333  CG  MET A  42      -4.376 -10.323  -2.921  1.00 23.31           C
ATOM    334  SD  MET A  42      -4.877  -8.584  -2.681  1.00 27.23           S
ATOM    335  CE  MET A  42      -5.053  -8.111  -4.399  1.00 24.00           C
ATOM    336  N   VAL A  43      -2.381 -11.773  -0.192  1.00 21.14           N
ATOM    337  CA  VAL A  43      -2.884 -12.303   1.067  1.00 19.55           C
ATOM    338  C   VAL A  43      -2.394 -11.451   2.224  1.00 23.61           C
ATOM    339  O   VAL A  43      -3.159 -11.091   3.126  1.00 22.49           O
ATOM    340  CB  VAL A  43      -2.468 -13.780   1.217  1.00 25.05           C
ATOM    341  CG1 VAL A  43      -2.506 -14.213   2.689  1.00 22.52           C
ATOM    342  CG2 VAL A  43      -3.366 -14.677   0.361  1.00 18.15           C
ATOM    343  N   GLN A  44      -1.121 -11.080   2.195  1.00 24.80           N
ATOM    344  CA  GLN A  44      -0.575 -10.222   3.241  1.00 23.75           C
ATOM    345  C   GLN A  44      -1.322  -8.890   3.324  1.00 27.78           C
ATOM    346  O   GLN A  44      -1.660  -8.437   4.422  1.00 25.06           O
ATOM    347  CB  GLN A  44       0.921 -10.046   2.979  1.00 24.43           C
ATOM    348  CG  GLN A  44       1.597  -8.921   3.688  1.00 38.91           C
ATOM    349  CD  GLN A  44       2.772  -8.412   2.863  1.00 54.13           C
ATOM    350  OE1 GLN A  44       3.939  -8.473   3.281  1.00 53.65           O
ATOM    351  NE2 GLN A  44       2.456  -7.918   1.659  1.00 52.21           N
ATOM    352  N   LYS A  45      -1.614  -8.260   2.170  1.00 28.18           N
ATOM    353  CA  LYS A  45      -2.397  -7.019   2.175  1.00 29.57           C
ATOM    354  C   LYS A  45      -3.802  -7.242   2.740  1.00 26.65           C
ATOM    355  O   LYS A  45      -4.359  -6.358   3.401  1.00 27.47           O
ATOM    356  CB  LYS A  45      -2.487  -6.418   0.760  1.00 28.29           C
ATOM    357  CG  LYS A  45      -1.196  -5.725   0.273  1.00 36.92           C
ATOM    358  CD  LYS A  45      -1.357  -4.921  -1.053  1.00 39.17           C
ATOM    359  CE  LYS A  45      -1.597  -5.823  -2.256  1.00 36.71           C
ATOM    360  NZ  LYS A  45      -1.362  -5.172  -3.590  1.00 36.43           N
ATOM    361  N   LEU A  46      -4.400  -8.411   2.480  1.00 26.06           N
ATOM    362  CA  LEU A  46      -5.719  -8.710   3.042  1.00 27.29           C
ATOM    363  C   LEU A  46      -5.630  -9.025   4.527  1.00 24.27           C
ATOM    364  O   LEU A  46      -6.546  -8.717   5.297  1.00 23.86           O
ATOM    365  CB  LEU A  46      -6.337  -9.892   2.299  1.00 23.82           C
ATOM    366  CG  LEU A  46      -6.667  -9.608   0.842  1.00 22.78           C
ATOM    367  CD1 LEU A  46      -6.963 -10.892   0.083  1.00 20.38           C
ATOM    368  CD2 LEU A  46      -7.851  -8.668   0.782  1.00 21.01           C
ATOM    369  N   ASP A  47      -4.545  -9.667   4.932  1.00 23.62           N
ATOM    370  CA  ASP A  47      -4.317  -9.962   6.335  1.00 25.95           C
ATOM    371  C   ASP A  47      -4.141  -8.674   7.130  1.00 27.69           C
ATOM    372  O   ASP A  47      -4.839  -8.435   8.121  1.00 26.40           O
ATOM    373  CB  ASP A  47      -3.079 -10.860   6.437  1.00 25.08           C
ATOM    374  CG  ASP A  47      -2.905 -11.471   7.808  1.00 32.73           C
ATOM    375  OD1 ASP A  47      -3.001 -10.741   8.817  1.00 34.39           O
ATOM    376  OD2 ASP A  47      -2.646 -12.688   7.872  1.00 36.49           O
ATOM    377  N   LYS A  48      -3.220  -7.822   6.680  1.00 29.15           N
ATOM    378  CA  LYS A  48      -2.956  -6.547   7.335  1.00 30.34           C
ATOM    379  C   LYS A  48      -4.225  -5.728   7.519  1.00 30.96           C
ATOM    380  O   LYS A  48      -4.344  -4.988   8.498  1.00 32.78           O
ATOM    381  CB  LYS A  48      -1.904  -5.777   6.515  1.00 33.12           C
ATOM    382  CG  LYS A  48      -1.535  -4.398   7.040  1.00 49.23           C
ATOM    383  CD  LYS A  48      -0.162  -3.941   6.527  1.00 51.30           C
ATOM    384  CE  LYS A  48      -0.195  -3.453   5.074  1.00 56.19           C
ATOM    385  NZ  LYS A  48      -0.440  -1.986   4.976  1.00 61.94           N
ATOM    386  N   SER A  49      -5.191  -5.848   6.607  1.00 30.74           N
ATOM    387  CA  SER A  49      -6.446  -5.115   6.728  1.00 29.99           C
ATOM    388  C   SER A  49      -7.551  -5.926   7.403  1.00 29.63           C
ATOM    389  O   SER A  49      -8.713  -5.505   7.377  1.00 27.27           O
ATOM    390  CB  SER A  49      -6.922  -4.645   5.352  1.00 34.54           C
ATOM    391  OG  SER A  49      -6.111  -3.594   4.849  1.00 43.90           O
ATOM    392  N   ASP A  50      -7.224  -7.082   7.994  1.00 26.72           N
ATOM    393  CA  ASP A  50      -8.175  -7.862   8.793  1.00 27.53           C
ATOM    394  C   ASP A  50      -9.332  -8.406   7.964  1.00 24.60           C
ATOM    395  O   ASP A  50     -10.453  -8.512   8.463  1.00 22.28           O
ATOM    396  CB  ASP A  50      -8.741  -7.046   9.961  1.00 28.04           C
ATOM    397  CG  ASP A  50      -7.665  -6.381  10.777  1.00 29.94           C
ATOM    398  OD1 ASP A  50      -6.785  -7.104  11.288  1.00 26.38           O
ATOM    399  OD2 ASP A  50      -7.688  -5.132  10.880  1.00 36.32           O
ATOM    400  N   TYR A  51      -9.080  -8.746   6.697  1.00 25.32           N
ATOM    401  CA  TYR A  51     -10.081  -9.432   5.889  1.00 25.54           C
ATOM    402  C   TYR A  51      -9.955 -10.950   5.962  1.00 24.76           C
ATOM    403  O   TYR A  51     -10.893 -11.671   5.587  1.00 22.09           O
ATOM    404  CB  TYR A  51      -9.970  -8.996   4.430  1.00 25.94           C
ATOM    405  CG  TYR A  51     -10.311  -7.557   4.205  1.00 29.09           C
ATOM    406  CD1 TYR A  51     -11.623  -7.102   4.342  1.00 31.64           C
ATOM    407  CD2 TYR A  51      -9.335  -6.648   3.838  1.00 29.10           C
ATOM    408  CE1 TYR A  51     -11.942  -5.775   4.135  1.00 31.95           C
ATOM    409  CE2 TYR A  51      -9.648  -5.310   3.624  1.00 39.24           C
ATOM    410  CZ  TYR A  51     -10.950  -4.882   3.769  1.00 37.87           C
ATOM    411  OH  TYR A  51     -11.248  -3.561   3.548  1.00 40.88           O
ATOM    412  N   LEU A  52      -8.813 -11.448   6.408  1.00 23.41           N
ATOM    413  CA  LEU A  52      -8.599 -12.883   6.498  1.00 24.54           C
ATOM    414  C   LEU A  52      -7.434 -13.111   7.439  1.00 20.97           C
ATOM    415  O   LEU A  52      -6.655 -12.198   7.724  1.00 23.26           O
ATOM    416  CB  LEU A  52      -8.312 -13.503   5.118  1.00 24.37           C
ATOM    417  CG  LEU A  52      -7.121 -12.973   4.297  1.00 26.36           C
ATOM    418  CD1 LEU A  52      -5.751 -13.518   4.775  1.00 24.12           C
ATOM    419  CD2 LEU A  52      -7.303 -13.314   2.823  1.00 26.70           C
ATOM    420  N   VAL A  53      -7.316 -14.343   7.908  1.00 23.47           N
ATOM    421  CA  VAL A  53      -6.107 -14.812   8.558  1.00 22.81           C
ATOM    422  C   VAL A  53      -5.603 -16.019   7.784  1.00 22.25           C
ATOM    423  O   VAL A  53      -6.278 -16.552   6.907  1.00 22.36           O
ATOM    424  CB  VAL A  53      -6.322 -15.159  10.042  1.00 26.43           C
ATOM    425  CG1 VAL A  53      -6.726 -13.914  10.828  1.00 25.02           C
ATOM    426  CG2 VAL A  53      -7.342 -16.298  10.200  1.00 24.77           C
ATOM    427  N   TYR A  54      -4.393 -16.437   8.114  1.00 22.73           N
ATOM    428  CA  TYR A  54      -3.786 -17.613   7.512  1.00 25.89           C
ATOM    429  C   TYR A  54      -3.282 -18.503   8.631  1.00 21.99           C
ATOM    430  O   TYR A  54      -2.582 -18.031   9.527  1.00 24.54           O
ATOM    431  CB  TYR A  54      -2.616 -17.245   6.577  1.00 21.89           C
ATOM    432  CG  TYR A  54      -1.857 -18.470   6.100  1.00 24.32           C
ATOM    433  CD2 TYR A  54      -0.651 -18.849   6.689  1.00 24.36           C
ATOM    434  CD1 TYR A  54      -2.363 -19.261   5.077  1.00 23.34           C
ATOM    435  CE2 TYR A  54       0.024 -19.982   6.267  1.00 23.72           C
ATOM    436  CE1 TYR A  54      -1.695 -20.384   4.640  1.00 25.71           C
ATOM    437  CZ  TYR A  54      -0.503 -20.740   5.235  1.00 25.07           C
ATOM    438  OH  TYR A  54       0.150 -21.860   4.786  1.00 23.87           O
ATOM    439  N   GLU A  55      -3.624 -19.778   8.586  1.00 26.59           N
ATOM    440  CA  GLU A  55      -2.972 -20.749   9.447  1.00 25.83           C
ATOM    441  C   GLU A  55      -2.464 -21.876   8.565  1.00 22.85           C
ATOM    442  O   GLU A  55      -3.136 -22.271   7.619  1.00 21.05           O
ATOM    443  CB  GLU A  55      -3.907 -21.284  10.563  1.00 25.74           C
ATOM    444  CG  GLU A  55      -3.187 -22.159  11.616  1.00 26.94           C
ATOM    445  CD  GLU A  55      -3.239 -23.679  11.286  1.00 28.57           C
ATOM    446  OE1 GLU A  55      -2.181 -24.361  11.255  1.00 27.36           O
ATOM    447  OE2 GLU A  55      -4.351 -24.196  11.063  1.00 24.89           O
ATOM    448  N   ARG A  56      -1.255 -22.351   8.876  1.00 22.05           N
ATOM    449  CA  ARG A  56      -0.537 -23.378   8.129  1.00 26.73           C
ATOM    450  C   ARG A  56      -1.444 -24.491   7.611  1.00 23.05           C
ATOM    451  O   ARG A  56      -1.531 -24.745   6.409  1.00 20.80           O
ATOM    452  CB  ARG A  56       0.547 -23.964   9.065  1.00 30.11           C
ATOM    453  CG  ARG A  56       1.913 -24.086   8.479  1.00 32.26           C
ATOM    454  CD  ARG A  56       2.983 -24.548   9.515  1.00 31.81           C
ATOM    455  NE  ARG A  56       4.296 -24.606   8.851  1.00 35.70           N
ATOM    456  CZ  ARG A  56       5.028 -25.715   8.695  1.00 37.98           C
ATOM    457  NH1 ARG A  56       4.610 -26.885   9.179  1.00 45.94           N
ATOM    458  NH2 ARG A  56       6.189 -25.657   8.070  1.00 28.22           N
ATOM    459  N   TYR A  57      -2.120 -25.179   8.520  1.00 24.26           N
ATOM    460  CA  TYR A  57      -2.807 -26.400   8.140  1.00 25.77           C
ATOM    461  C   TYR A  57      -4.224 -26.164   7.630  1.00 23.87           C
ATOM    462  O   TYR A  57      -4.699 -26.926   6.782  1.00 23.10           O
ATOM    463  CB  TYR A  57      -2.803 -27.362   9.327  1.00 25.62           C
ATOM    464  CG  TYR A  57      -1.413 -27.851   9.648  1.00 26.65           C
ATOM    465  CD1 TYR A  57      -0.775 -28.748   8.801  1.00 26.85           C
ATOM    466  CD2 TYR A  57      -0.724 -27.395  10.772  1.00 24.03           C
ATOM    467  CE1 TYR A  57       0.491 -29.203   9.058  1.00 24.92           C
ATOM    468  CE2 TYR A  57       0.558 -27.843  11.036  1.00 29.43           C
ATOM    469  CZ  TYR A  57       1.153 -28.755  10.168  1.00 30.76           C
ATOM    470  OH  TYR A  57       2.422 -29.240  10.385  1.00 40.19           O
ATOM    471  N   ARG A  58      -4.905 -25.131   8.111  1.00 25.23           N
ATOM    472  CA  ARG A  58      -6.262 -24.828   7.668  1.00 25.75           C
ATOM    473  C   ARG A  58      -6.307 -23.903   6.456  1.00 23.48           C
ATOM    474  O   ARG A  58      -7.328 -23.873   5.745  1.00 22.92           O
ATOM    475  CB  ARG A  58      -7.052 -24.198   8.822  1.00 29.35           C
ATOM    476  CG  ARG A  58      -7.586 -25.210   9.850  1.00 27.13           C
ATOM    477  CD  ARG A  58      -8.653 -26.104   9.229  1.00 31.12           C
ATOM    478  NE  ARG A  58      -9.225 -27.090  10.153  1.00 27.74           N
ATOM    479  CZ  ARG A  58     -10.203 -26.828  11.024  1.00 26.07           C
ATOM    480  NH1 ARG A  58     -10.688 -27.790  11.813  1.00 25.48           N
ATOM    481  NH2 ARG A  58     -10.693 -25.598  11.118  1.00 28.52           N
ATOM    482  N   GLY A  59      -5.235 -23.152   6.208  1.00 21.18           N
ATOM    483  CA  GLY A  59      -5.137 -22.305   5.037  1.00 22.91           C
ATOM    484  C   GLY A  59      -5.675 -20.909   5.262  1.00 20.23           C
ATOM    485  O   GLY A  59      -5.518 -20.341   6.348  1.00 20.11           O
ATOM    486  N   LEU A  60      -6.320 -20.353   4.240  1.00 21.33           N
ATOM    487  CA  LEU A  60      -6.836 -18.991   4.295  1.00 20.96           C
ATOM    488  C   LEU A  60      -8.222 -19.003   4.917  1.00 21.79           C
ATOM    489  O   LEU A  60      -9.089 -19.782   4.506  1.00 23.05           O
ATOM    490  CB  LEU A  60      -6.896 -18.378   2.898  1.00 16.46           C
ATOM    491  CG  LEU A  60      -5.536 -18.373   2.200  1.00 21.85           C
ATOM    492  CD1 LEU A  60      -5.736 -18.291   0.682  1.00 17.62           C
ATOM    493  CD2 LEU A  60      -4.715 -17.196   2.701  1.00 18.13           C
ATOM    494  N   ILE A  61      -8.427 -18.133   5.898  1.00 20.35           N
ATOM    495  CA  ILE A  61      -9.642 -18.111   6.695  1.00 23.04           C
ATOM    496  C   ILE A  61     -10.170 -16.683   6.700  1.00 23.74           C
ATOM    497  O   ILE A  61      -9.439 -15.754   7.051  1.00 22.71           O
ATOM    498  CB  ILE A  61      -9.378 -18.607   8.124  1.00 24.16           C
ATOM    499  CG1 ILE A  61      -8.839 -20.038   8.070  1.00 22.56           C
ATOM    500  CG2 ILE A  61     -10.640 -18.459   9.001  1.00 22.51           C
ATOM    501  CD1 ILE A  61      -7.977 -20.423   9.248  1.00 28.08           C
ATOM    502  N   LEU A  62     -11.420 -16.509   6.277  1.00 19.78           N
ATOM    503  CA  LEU A  62     -12.034 -15.190   6.211  1.00 22.62           C
ATOM    504  C   LEU A  62     -12.448 -14.708   7.595  1.00 21.42           C
ATOM    505  O   LEU A  62     -12.952 -15.482   8.423  1.00 19.83           O
ATOM    506  CB  LEU A  62     -13.260 -15.214   5.289  1.00 20.72           C
ATOM    507  CG  LEU A  62     -12.938 -15.573   3.839  1.00 23.78           C
ATOM    508  CD1 LEU A  62     -14.195 -15.840   3.038  1.00 22.13           C
ATOM    509  CD2 LEU A  62     -12.130 -14.459   3.205  1.00 19.30           C
ATOM    510  N   THR A  63     -12.243 -13.415   7.839  1.00 20.46           N
ATOM    511  CA  THR A  63     -12.797 -12.795   9.025  1.00 21.24           C
ATOM    512  C   THR A  63     -14.269 -12.467   8.788  1.00 25.20           C
ATOM    513  O   THR A  63     -14.797 -12.640   7.690  1.00 25.60           O
ATOM    514  CB  THR A  63     -12.011 -11.536   9.383  1.00 26.73           C
ATOM    515  OG1 THR A  63     -12.193 -10.551   8.351  1.00 21.91           O
ATOM    516  CG2 THR A  63     -10.512 -11.857   9.555  1.00 19.03           C
ATOM    517  N   ALA A  64     -14.944 -11.981   9.828  1.00 25.11           N
ATOM    518  CA  ALA A  64     -16.330 -11.558   9.643  1.00 25.27           C
ATOM    519  C   ALA A  64     -16.444 -10.537   8.513  1.00 23.97           C
ATOM    520  O   ALA A  64     -17.330 -10.627   7.661  1.00 25.15           O
ATOM    521  CB  ALA A  64     -16.884 -10.980  10.949  1.00 26.23           C
ATOM    522  N   LYS A  65     -15.547  -9.556   8.492  1.00 25.52           N
ATOM    523  CA  LYS A  65     -15.572  -8.533   7.452  1.00 25.22           C
ATOM    524  C   LYS A  65     -15.166  -9.097   6.090  1.00 28.56           C
ATOM    525  O   LYS A  65     -15.740  -8.722   5.060  1.00 23.88           O
ATOM    526  CB  LYS A  65     -14.653  -7.381   7.867  1.00 27.40           C
ATOM    527  CG  LYS A  65     -14.249  -6.451   6.758  1.00 33.67           C
ATOM    528  CD  LYS A  65     -13.498  -5.219   7.287  1.00 37.87           C
ATOM    529  CE  LYS A  65     -12.174  -5.577   7.938  1.00 35.30           C
ATOM    530  NZ  LYS A  65     -11.341  -4.344   8.091  1.00 41.50           N
ATOM    531  N   GLY A  66     -14.166  -9.984   6.053  1.00 25.99           N
ATOM    532  CA  GLY A  66     -13.774 -10.568   4.782  1.00 20.88           C
ATOM    533  C   GLY A  66     -14.865 -11.433   4.180  1.00 26.43           C
ATOM    534  O   GLY A  66     -15.079 -11.428   2.964  1.00 25.13           O
ATOM    535  N   LYS A  67     -15.567 -12.190   5.022  1.00 20.08           N
ATOM    536  CA  LYS A  67     -16.618 -13.078   4.537  1.00 23.96           C
ATOM    537  C   LYS A  67     -17.851 -12.289   4.110  1.00 29.53           C
ATOM    538  O   LYS A  67     -18.520 -12.643   3.127  1.00 26.62           O
ATOM    539  CB  LYS A  67     -16.956 -14.088   5.640  1.00 27.34           C
ATOM    540  CG  LYS A  67     -18.085 -15.051   5.340  1.00 27.64           C
ATOM    541  CD  LYS A  67     -18.267 -16.007   6.533  1.00 31.43           C
ATOM    542  CE  LYS A  67     -16.925 -16.644   6.926  1.00 31.79           C
ATOM    543  NZ  LYS A  67     -17.041 -17.877   7.813  1.00 38.46           N
ATOM    544  N   LYS A  68     -18.165 -11.218   4.847  1.00 26.93           N
ATOM    545  CA  LYS A  68     -19.204 -10.275   4.443  1.00 28.66           C
ATOM    546  C   LYS A  68     -18.957  -9.736   3.034  1.00 29.09           C
ATOM    547  O   LYS A  68     -19.878  -9.648   2.213  1.00 30.09           O
ATOM    548  CB  LYS A  68     -19.245  -9.135   5.471  1.00 31.34           C
ATOM    549  CG  LYS A  68     -20.418  -8.211   5.389  1.00 36.29           C
ATOM    550  CD  LYS A  68     -21.004  -8.030   6.781  1.00 49.58           C
ATOM    551  CE  LYS A  68     -21.787  -6.729   6.927  1.00 60.94           C
ATOM    552  NZ  LYS A  68     -23.263  -6.917   6.796  1.00 62.00           N
ATOM    553  N   ILE A  69     -17.711  -9.381   2.732  1.00 28.16           N
ATOM    554  CA  ILE A  69     -17.394  -8.836   1.418  1.00 31.30           C
ATOM    555  C   ILE A  69     -17.442  -9.918   0.345  1.00 34.28           C
ATOM    556  O   ILE A  69     -17.953  -9.691  -0.764  1.00 26.61           O
ATOM    557  CB  ILE A  69     -16.022  -8.151   1.467  1.00 29.27           C
ATOM    558  CG1 ILE A  69     -16.160  -6.835   2.230  1.00 35.18           C
ATOM    559  CG2 ILE A  69     -15.499  -7.936   0.057  1.00 27.65           C
ATOM    560  CD1 ILE A  69     -14.870  -6.319   2.816  1.00 30.11           C
ATOM    561  N   GLY A  70     -16.894 -11.104   0.643  1.00 27.02           N
ATOM    562  CA  GLY A  70     -16.886 -12.161  -0.352  1.00 24.27           C
ATOM    563  C   GLY A  70     -18.286 -12.545  -0.786  1.00 23.34           C
ATOM    564  O   GLY A  70     -18.571 -12.665  -1.982  1.00 24.07           O
ATOM    565  N   LYS A  71     -19.187 -12.709   0.186  1.00 23.12           N
ATOM    566  CA  LYS A  71     -20.570 -13.083  -0.108  1.00 24.22           C
ATOM    567  C   LYS A  71     -21.274 -12.008  -0.921  1.00 26.06           C
ATOM    568  O   LYS A  71     -22.061 -12.319  -1.824  1.00 23.30           O
ATOM    569  CB  LYS A  71     -21.348 -13.324   1.191  1.00 28.00           C
ATOM    570  CG  LYS A  71     -20.980 -14.572   1.977  1.00 32.04           C
ATOM    571  CD  LYS A  71     -21.868 -14.687   3.239  1.00 30.94           C
ATOM    572  CE  LYS A  71     -21.575 -15.979   4.016  1.00 37.31           C
ATOM    573  NZ  LYS A  71     -22.085 -15.976   5.446  1.00 41.08           N
ATOM    574  N   ARG A  72     -21.023 -10.737  -0.594  1.00 26.18           N
ATOM    575  CA  ARG A  72     -21.665  -9.646  -1.317  1.00 27.55           C
ATOM    576  C   ARG A  72     -21.250  -9.650  -2.777  1.00 29.43           C
ATOM    577  O   ARG A  72     -22.066  -9.381  -3.665  1.00 27.26           O
ATOM    578  CB  ARG A  72     -21.317  -8.313  -0.667  1.00 34.95           C
ATOM    579  CG  ARG A  72     -22.165  -7.133  -1.101  1.00 40.44           C
ATOM    580  CD  ARG A  72     -21.782  -5.905  -0.282  1.00 46.79           C
ATOM    581  NE  ARG A  72     -20.444  -5.428  -0.634  1.00 55.17           N
ATOM    582  CZ  ARG A  72     -19.601  -4.825   0.207  1.00 53.48           C
ATOM    583  NH1 ARG A  72     -19.943  -4.624   1.473  1.00 58.51           N
ATOM    584  NH2 ARG A  72     -18.408  -4.424  -0.223  1.00 49.51           N
ATOM    585  N   LEU A  73     -19.986  -9.975  -3.047  1.00 26.85           N
ATOM    586  CA  LEU A  73     -19.528  -9.994  -4.427  1.00 28.03           C
ATOM    587  C   LEU A  73     -20.119 -11.164  -5.201  1.00 25.73           C
ATOM    588  O   LEU A  73     -20.401 -11.036  -6.392  1.00 25.41           O
ATOM    589  CB  LEU A  73     -18.009 -10.032  -4.482  1.00 30.11           C
ATOM    590  CG  LEU A  73     -17.467  -8.629  -4.731  1.00 41.02           C
ATOM    591  CD1 LEU A  73     -17.530  -7.801  -3.445  1.00 40.50           C
ATOM    592  CD2 LEU A  73     -16.069  -8.733  -5.294  1.00 40.00           C
ATOM    593  N   VAL A  74     -20.302 -12.314  -4.553  1.00 26.25           N
ATOM    594  CA  VAL A  74     -21.000 -13.413  -5.215  1.00 26.30           C
ATOM    595  C   VAL A  74     -22.400 -12.970  -5.619  1.00 23.86           C
ATOM    596  O   VAL A  74     -22.838 -13.189  -6.758  1.00 22.65           O
ATOM    597  CB  VAL A  74     -21.029 -14.659  -4.309  1.00 23.86           C
ATOM    598  CG1 VAL A  74     -21.980 -15.727  -4.865  1.00 23.16           C
ATOM    599  CG2 VAL A  74     -19.630 -15.209  -4.159  1.00 21.56           C
ATOM    600  N   TYR A  75     -23.096 -12.282  -4.707  1.00 26.02           N
ATOM    601  C   TYR A  75     -24.535 -10.778  -6.049  1.00 26.38           C
ATOM    602  O   TYR A  75     -25.449 -10.785  -6.878  1.00 22.87           O
ATOM    603  CA ATYR A  75     -24.470 -11.815  -4.938  0.52 27.64           C
ATOM    604  CB ATYR A  75     -25.045 -11.197  -3.655  0.52 26.34           C
ATOM    605  CG ATYR A  75     -26.114 -10.147  -3.924  0.52 26.51           C
ATOM    606  CD1ATYR A  75     -27.444 -10.507  -4.069  0.52 27.68           C
ATOM    607  CD2ATYR A  75     -25.786  -8.793  -4.045  0.52 30.18           C
ATOM    608  CE1ATYR A  75     -28.416  -9.565  -4.329  0.52 24.47           C
ATOM    609  CE2ATYR A  75     -26.755  -7.847  -4.318  0.52 27.76           C
ATOM    610  CZ ATYR A  75     -28.069  -8.246  -4.448  0.52 27.05           C
ATOM    611  OH ATYR A  75     -29.047  -7.316  -4.705  0.52 37.79           O
ATOM    612  CA BTYR A  75     -24.463 -11.919  -5.037  0.48 27.52           C
ATOM    613  CB BTYR A  75     -25.234 -11.648  -3.752  0.48 27.02           C
ATOM    614  CG BTYR A  75     -25.562 -12.981  -3.110  0.48 27.84           C
ATOM    615  CD1BTYR A  75     -26.442 -13.855  -3.735  0.48 26.52           C
ATOM    616  CD2BTYR A  75     -24.950 -13.392  -1.931  0.48 26.91           C
ATOM    617  CE1BTYR A  75     -26.734 -15.075  -3.193  0.48 28.48           C
ATOM    618  CE2BTYR A  75     -25.239 -14.621  -1.374  0.48 28.46           C
ATOM    619  CZ BTYR A  75     -26.134 -15.456  -2.020  0.48 28.56           C
ATOM    620  OH BTYR A  75     -26.449 -16.677  -1.496  0.48 25.99           O
ATOM    621  N   ARG A  76     -23.588  -9.835  -6.037  1.00 24.64           N
ATOM    622  CA  ARG A  76     -23.527  -8.815  -7.079  1.00 27.83           C
ATOM    623  C   ARG A  76     -23.345  -9.452  -8.448  1.00 27.37           C
ATOM    624  O   ARG A  76     -23.974  -9.044  -9.435  1.00 25.43           O
ATOM    625  CB  ARG A  76     -22.381  -7.855  -6.778  1.00 28.29           C
ATOM    626  CG  ARG A  76     -22.116  -6.806  -7.837  1.00 34.81           C
ATOM    627  CD  ARG A  76     -21.185  -5.710  -7.286  1.00 41.52           C
ATOM    628  NE  ARG A  76     -19.776  -6.116  -7.288  1.00 49.94           N
ATOM    629  CZ  ARG A  76     -18.771  -5.353  -6.845  1.00 51.27           C
ATOM    630  NH1 ARG A  76     -17.513  -5.800  -6.888  1.00 44.87           N
ATOM    631  NH2 ARG A  76     -19.020  -4.142  -6.360  1.00 44.09           N
ATOM    632  N   HIS A  77     -22.495 -10.470  -8.518  1.00 25.34           N
ATOM    633  CA  HIS A  77     -22.279 -11.166  -9.773  1.00 27.12           C
ATOM    634  C   HIS A  77     -23.561 -11.837 -10.237  1.00 27.22           C
ATOM    635  O   HIS A  77     -23.950 -11.730 -11.406  1.00 24.52           O
ATOM    636  CB  HIS A  77     -21.174 -12.196  -9.593  1.00 23.76           C
ATOM    637  CG  HIS A  77     -20.665 -12.746 -10.880  1.00 25.10           C
ATOM    638  ND1 HIS A  77     -21.318 -13.743 -11.576  1.00 30.75           N
ATOM    639  CD2 HIS A  77     -19.568 -12.436 -11.602  1.00 24.64           C
ATOM    640  CE1 HIS A  77     -20.646 -14.017 -12.679  1.00 31.64           C
ATOM    641  NE2 HIS A  77     -19.580 -13.236 -12.719  1.00 27.41           N
ATOM    642  N   ASP A  78     -24.218 -12.550  -9.322  1.00 22.95           N
ATOM    643  CA  ASP A  78     -25.489 -13.183  -9.629  1.00 26.29           C
ATOM    644  C   ASP A  78     -26.532 -12.161 -10.055  1.00 24.15           C
ATOM    645  O   ASP A  78     -27.321 -12.412 -10.970  1.00 24.49           O
ATOM    646  CB  ASP A  78     -25.971 -13.957  -8.407  1.00 26.63           C
ATOM    647  CG  ASP A  78     -26.868 -15.093  -8.773  1.00 35.56           C
ATOM    648  OD1 ASP A  78     -26.306 -16.148  -9.110  1.00 33.07           O
ATOM    649  OD2 ASP A  78     -28.125 -14.933  -8.736  1.00 41.74           O
ATOM    650  N   LEU A  79     -26.554 -11.001  -9.405  1.00 22.22           N
ATOM    651  CA  LEU A  79     -27.574 -10.009  -9.722  1.00 26.22           C
ATOM    652  C   LEU A  79     -27.343  -9.403 -11.104  1.00 25.81           C
ATOM    653  O   LEU A  79     -28.275  -9.306 -11.915  1.00 23.41           O
ATOM    654  CB  LEU A  79     -27.600  -8.928  -8.646  1.00 23.92           C
ATOM    655  CG  LEU A  79     -28.481  -7.730  -9.008  1.00 27.69           C
ATOM    656  CD1 LEU A  79     -29.921  -8.186  -9.134  1.00 24.61           C
ATOM    657  CD2 LEU A  79     -28.326  -6.591  -7.985  1.00 24.86           C
ATOM    658  N   LEU A  80     -26.097  -9.002 -11.392  1.00 27.11           N
ATOM    659  CA  LEU A  80     -25.778  -8.407 -12.690  1.00 26.79           C
ATOM    660  C   LEU A  80     -26.019  -9.393 -13.826  1.00 28.26           C
ATOM    661  O   LEU A  80     -26.493  -9.016 -14.899  1.00 25.91           O
ATOM    662  CB  LEU A  80     -24.326  -7.921 -12.696  1.00 23.25           C
ATOM    663  CG  LEU A  80     -24.118  -6.718 -11.755  1.00 27.94           C
ATOM    664  CD1 LEU A  80     -22.652  -6.358 -11.576  1.00 30.79           C
ATOM    665  CD2 LEU A  80     -24.896  -5.523 -12.276  1.00 24.63           C
ATOM    666  N   GLU A  81     -25.718 -10.666 -13.606  1.00 25.82           N
ATOM    667  CA  GLU A  81     -25.973 -11.637 -14.656  1.00 26.72           C
ATOM    668  C   GLU A  81     -27.471 -11.874 -14.851  1.00 26.31           C
ATOM    669  O   GLU A  81     -27.930 -12.053 -15.983  1.00 25.01           O
ATOM    670  CB  GLU A  81     -25.246 -12.942 -14.343  1.00 26.59           C
ATOM    671  CG  GLU A  81     -25.540 -14.021 -15.364  1.00 31.55           C
ATOM    672  CD  GLU A  81     -24.585 -15.179 -15.281  1.00 32.39           C
ATOM    673  OE1 GLU A  81     -24.585 -15.994 -16.232  1.00 35.99           O
ATOM    674  OE2 GLU A  81     -23.851 -15.278 -14.268  1.00 29.46           O
ATOM    675  N   ASP A  82     -28.249 -11.898 -13.763  1.00 24.63           N
ATOM    676  CA  ASP A  82     -29.700 -11.955 -13.917  1.00 27.22           C
ATOM    677  C   ASP A  82     -30.182 -10.809 -14.784  1.00 26.93           C
ATOM    678  O   ASP A  82     -31.054 -10.981 -15.642  1.00 27.34           O
ATOM    679  CB  ASP A  82     -30.398 -11.878 -12.561  1.00 23.22           C
ATOM    680  CG  ASP A  82     -30.309 -13.154 -11.780  1.00 25.22           C
ATOM    681  OD1 ASP A  82     -30.095 -14.229 -12.380  1.00 29.15           O
ATOM    682  OD2 ASP A  82     -30.467 -13.080 -10.551  1.00 29.90           O
ATOM    683  N   PHE A  83     -29.616  -9.629 -14.561  1.00 24.76           N
ATOM    684  CA  PHE A  83     -30.030  -8.439 -15.270  1.00 24.57           C
ATOM    685  C   PHE A  83     -29.704  -8.548 -16.754  1.00 30.59           C
ATOM    686  O   PHE A  83     -30.569  -8.334 -17.615  1.00 27.36           O
ATOM    687  CB  PHE A  83     -29.343  -7.245 -14.622  1.00 25.45           C
ATOM    688  CG  PHE A  83     -29.303  -6.041 -15.473  1.00 28.70           C
ATOM    689  CD1 PHE A  83     -30.478  -5.436 -15.892  1.00 28.79           C
ATOM    690  CD2 PHE A  83     -28.083  -5.504 -15.864  1.00 26.12           C
ATOM    691  CE1 PHE A  83     -30.438  -4.304 -16.699  1.00 30.01           C
ATOM    692  CE2 PHE A  83     -28.038  -4.382 -16.655  1.00 28.21           C
ATOM    693  CZ  PHE A  83     -29.221  -3.777 -17.079  1.00 28.94           C
ATOM    694  N   LEU A  84     -28.470  -8.922 -17.075  1.00 27.95           N
ATOM    695  CA  LEU A  84     -28.077  -8.951 -18.475  1.00 26.60           C
ATOM    696  C   LEU A  84     -28.795 -10.064 -19.224  1.00 26.84           C
ATOM    697  O   LEU A  84     -29.145  -9.901 -20.395  1.00 25.99           O
ATOM    698  CB  LEU A  84     -26.565  -9.100 -18.586  1.00 27.84           C
ATOM    699  CG  LEU A  84     -25.798  -7.915 -18.020  1.00 22.76           C
ATOM    700  CD1 LEU A  84     -24.322  -8.132 -18.168  1.00 24.75           C
ATOM    701  CD2 LEU A  84     -26.215  -6.631 -18.730  1.00 27.77           C
ATOM    702  N   LYS A  85     -29.040 -11.199 -18.565  1.00 25.43           N
ATOM    703  CA  LYS A  85     -29.834 -12.243 -19.202  1.00 26.62           C
ATOM    704  C   LYS A  85     -31.265 -11.766 -19.444  1.00 27.85           C
ATOM    705  O   LYS A  85     -31.824 -11.967 -20.531  1.00 27.03           O
ATOM    706  CB  LYS A  85     -29.814 -13.511 -18.349  1.00 29.16           C
ATOM    707  CG  LYS A  85     -30.672 -14.632 -18.900  1.00 27.85           C
ATOM    708  CD  LYS A  85     -29.956 -15.375 -20.007  1.00 36.67           C
ATOM    709  CE  LYS A  85     -30.939 -16.153 -20.889  1.00 34.70           C
ATOM    710  NZ  LYS A  85     -31.368 -17.411 -20.276  1.00 38.68           N
ATOM    711  N   MET A  86     -31.848 -11.075 -18.461  1.00 28.16           N
ATOM    712  CA  MET A  86     -33.214 -10.575 -18.597  1.00 30.42           C
ATOM    713  C   MET A  86     -33.372  -9.675 -19.808  1.00 30.56           C
ATOM    714  O   MET A  86     -34.391  -9.734 -20.501  1.00 31.06           O
ATOM    715  CB  MET A  86     -33.633  -9.808 -17.342  1.00 27.55           C
ATOM    716  CG  MET A  86     -34.325 -10.675 -16.350  1.00 26.55           C
ATOM    717  SD  MET A  86     -34.729  -9.815 -14.829  1.00 32.21           S
ATOM    718  CE  MET A  86     -35.021 -11.261 -13.788  1.00 27.99           C
ATOM    719  N   ILE A  87     -32.400  -8.794 -20.058  1.00 29.49           N
ATOM    720  CA  ILE A  87     -32.546  -7.863 -21.167  1.00 27.00           C
ATOM    721  C   ILE A  87     -32.079  -8.461 -22.483  1.00 29.18           C
ATOM    722  O   ILE A  87     -32.237  -7.824 -23.529  1.00 28.31           O
ATOM    723  CB  ILE A  87     -31.808  -6.544 -20.873  1.00 27.32           C
ATOM    724  CG1 ILE A  87     -30.304  -6.781 -20.762  1.00 28.67           C
ATOM    725  CG2 ILE A  87     -32.349  -5.922 -19.591  1.00 26.82           C
ATOM    726  CD1 ILE A  87     -29.511  -5.491 -20.607  1.00 28.57           C
ATOM    727  N   GLY A  88     -31.522  -9.669 -22.471  1.00 28.38           N
ATOM    728  CA  GLY A  88     -31.291 -10.416 -23.688  1.00 28.48           C
ATOM    729  C   GLY A  88     -29.863 -10.492 -24.195  1.00 28.93           C
ATOM    730  O   GLY A  88     -29.659 -10.959 -25.324  1.00 33.32           O
ATOM    731  N   VAL A  89     -28.869 -10.049 -23.417  1.00 26.04           N
ATOM    732  CA  VAL A  89     -27.482 -10.201 -23.844  1.00 30.68           C
ATOM    733  C   VAL A  89     -27.207 -11.660 -24.159  1.00 30.75           C
ATOM    734  O   VAL A  89     -27.590 -12.557 -23.398  1.00 31.57           O
ATOM    735  CB  VAL A  89     -26.527  -9.656 -22.769  1.00 30.77           C
ATOM    736  CG1 VAL A  89     -25.068  -9.781 -23.227  1.00 27.48           C
ATOM    737  CG2 VAL A  89     -26.873  -8.216 -22.488  1.00 26.11           C
ATOM    738  N   ASP A  90     -26.574 -11.908 -25.305  1.00 32.28           N
ATOM    739  CA  ASP A  90     -26.396 -13.290 -25.718  1.00 37.87           C
ATOM    740  C   ASP A  90     -25.286 -13.950 -24.895  1.00 34.01           C
ATOM    741  O   ASP A  90     -24.488 -13.288 -24.223  1.00 30.69           O
ATOM    742  CB  ASP A  90     -26.130 -13.388 -27.232  1.00 32.24           C
ATOM    743  CG  ASP A  90     -24.907 -12.620 -27.682  1.00 38.73           C
ATOM    744  OD2 ASP A  90     -24.917 -12.127 -28.833  1.00 49.96           O
ATOM    745  OD1 ASP A  90     -23.922 -12.517 -26.923  1.00 40.79           O
ATOM    746  N   SER A  91     -25.260 -15.283 -24.941  1.00 36.72           N
ATOM    747  CA  SER A  91     -24.342 -16.049 -24.099  1.00 37.41           C
ATOM    748  C   SER A  91     -22.874 -15.825 -24.459  1.00 33.71           C
ATOM    749  O   SER A  91     -21.996 -16.121 -23.645  1.00 37.31           O
ATOM    750  CB  SER A  91     -24.686 -17.533 -24.202  1.00 39.64           C
ATOM    751  OG  SER A  91     -24.657 -17.942 -25.566  1.00 43.00           O
ATOM    752  N   ASP A  92     -22.585 -15.314 -25.653  1.00 35.67           N
ATOM    753  CA  ASP A  92     -21.208 -15.001 -26.012  1.00 36.88           C
ATOM    754  C   ASP A  92     -20.665 -13.825 -25.221  1.00 35.37           C
ATOM    755  O   ASP A  92     -19.465 -13.777 -24.935  1.00 40.97           O
ATOM    756  CB  ASP A  92     -21.100 -14.696 -27.507  1.00 42.18           C
ATOM    757  CG  ASP A  92     -21.119 -15.943 -28.352  1.00 44.21           C
ATOM    758  OD1 ASP A  92     -20.804 -17.018 -27.804  1.00 45.26           O
ATOM    759  OD2 ASP A  92     -21.438 -15.851 -29.559  1.00 53.93           O
ATOM    760  N   HIS A  93     -21.515 -12.869 -24.861  1.00 33.33           N
ATOM    761  CA  HIS A  93     -21.020 -11.630 -24.280  1.00 41.08           C
ATOM    762  C   HIS A  93     -21.280 -11.484 -22.795  1.00 32.75           C
ATOM    763  O   HIS A  93     -20.646 -10.635 -22.167  1.00 30.96           O
ATOM    764  CB  HIS A  93     -21.625 -10.420 -25.011  1.00 31.37           C
ATOM    765  CG  HIS A  93     -21.223 -10.355 -26.448  1.00 40.54           C
ATOM    766  ND1 HIS A  93     -22.000 -10.873 -27.463  1.00 42.78           N
ATOM    767  CD2 HIS A  93     -20.089  -9.904 -27.034  1.00 35.11           C
ATOM    768  CE1 HIS A  93     -21.375 -10.714 -28.616  1.00 37.88           C
ATOM    769  NE2 HIS A  93     -20.215 -10.127 -28.383  1.00 39.41           N
ATOM    770  N   ILE A  94     -22.170 -12.294 -22.219  1.00 36.19           N
ATOM    771  CA  ILE A  94     -22.719 -11.961 -20.909  1.00 32.13           C
ATOM    772  C   ILE A  94     -21.656 -12.080 -19.825  1.00 28.16           C
ATOM    773  O   ILE A  94     -21.600 -11.250 -18.911  1.00 31.87           O
ATOM    774  CB  ILE A  94     -23.972 -12.813 -20.615  1.00 32.68           C
ATOM    775  CG1 ILE A  94     -24.701 -12.271 -19.384  1.00 35.21           C
ATOM    776  CG2 ILE A  94     -23.658 -14.298 -20.484  1.00 25.53           C
ATOM    777  CD1 ILE A  94     -26.168 -12.634 -19.374  1.00 31.25           C
ATOM    778  N   TYR A  95     -20.760 -13.064 -19.930  1.00 31.11           N
ATOM    779  CA  TYR A  95     -19.768 -13.255 -18.870  1.00 36.67           C
ATOM    780  C   TYR A  95     -18.808 -12.064 -18.762  1.00 34.04           C
ATOM    781  O   TYR A  95     -18.552 -11.554 -17.663  1.00 33.53           O
ATOM    782  CB  TYR A  95     -18.986 -14.554 -19.089  1.00 38.38           C
ATOM    783  CG  TYR A  95     -17.957 -14.759 -18.003  1.00 42.06           C
ATOM    784  CD1 TYR A  95     -18.337 -15.214 -16.748  1.00 41.52           C
ATOM    785  CD2 TYR A  95     -16.615 -14.439 -18.209  1.00 44.58           C
ATOM    786  CE1 TYR A  95     -17.415 -15.381 -15.730  1.00 47.31           C
ATOM    787  CE2 TYR A  95     -15.676 -14.602 -17.190  1.00 49.77           C
ATOM    788  CZ  TYR A  95     -16.086 -15.079 -15.952  1.00 48.63           C
ATOM    789  OH  TYR A  95     -15.181 -15.245 -14.925  1.00 46.28           O
ATOM    790  N   GLU A  96     -18.256 -11.606 -19.886  1.00 33.82           N
ATOM    791  CA  GLU A  96     -17.318 -10.489 -19.804  1.00 37.42           C
ATOM    792  C   GLU A  96     -18.033  -9.177 -19.504  1.00 35.62           C
ATOM    793  O   GLU A  96     -17.436  -8.269 -18.914  1.00 37.84           O
ATOM    794  CB  GLU A  96     -16.506 -10.385 -21.095  1.00 39.25           C
ATOM    795  CG  GLU A  96     -16.121 -11.743 -21.670  1.00 45.01           C
ATOM    796  CD  GLU A  96     -17.169 -12.301 -22.650  1.00 51.51           C
ATOM    797  OE1 GLU A  96     -17.133 -11.887 -23.845  1.00 51.30           O
ATOM    798  OE2 GLU A  96     -18.025 -13.136 -22.219  1.00 38.16           O
ATOM    799  N   ASP A  97     -19.312  -9.056 -19.873  1.00 32.60           N
ATOM    800  CA  ASP A  97     -20.052  -7.857 -19.485  1.00 34.13           C
ATOM    801  C   ASP A  97     -20.264  -7.813 -17.976  1.00 34.10           C
ATOM    802  O   ASP A  97     -20.189  -6.736 -17.367  1.00 35.19           O
ATOM    803  CB  ASP A  97     -21.392  -7.782 -20.227  1.00 32.83           C
ATOM    804  CG  ASP A  97     -21.236  -7.425 -21.703  1.00 33.67           C
ATOM    805  OD1 ASP A  97     -20.247  -6.752 -22.057  1.00 36.59           O
ATOM    806  OD2 ASP A  97     -22.114  -7.796 -22.515  1.00 28.88           O
ATOM    807  N   VAL A  98     -20.524  -8.967 -17.350  1.00 30.40           N
ATOM    808  CA  VAL A  98     -20.674  -8.990 -15.897  1.00 32.99           C
ATOM    809  C   VAL A  98     -19.357  -8.646 -15.221  1.00 32.63           C
ATOM    810  O   VAL A  98     -19.308  -7.795 -14.328  1.00 34.39           O
ATOM    811  CB  VAL A  98     -21.197 -10.352 -15.412  1.00 30.08           C
ATOM    812  CG1 VAL A  98     -21.066 -10.428 -13.895  1.00 24.86           C
ATOM    813  CG2 VAL A  98     -22.648 -10.526 -15.808  1.00 29.64           C
ATOM    814  N   GLU A  99     -18.276  -9.325 -15.612  1.00 35.88           N
ATOM    815  CA  GLU A  99     -16.968  -8.998 -15.058  1.00 37.61           C
ATOM    816  C   GLU A  99     -16.620  -7.540 -15.324  1.00 41.86           C
ATOM    817  O   GLU A  99     -16.066  -6.853 -14.455  1.00 38.45           O
ATOM    818  CB  GLU A  99     -15.899  -9.914 -15.652  1.00 39.08           C
ATOM    819  CG  GLU A  99     -16.121 -11.394 -15.401  1.00 48.85           C
ATOM    820  CD  GLU A  99     -15.972 -11.796 -13.940  1.00 48.76           C
ATOM    821  OE1 GLU A  99     -15.348 -11.041 -13.158  1.00 53.07           O
ATOM    822  OE2 GLU A  99     -16.486 -12.882 -13.578  1.00 52.90           O
ATOM    823  N   GLY A 100     -16.979  -7.043 -16.513  1.00 39.16           N
ATOM    824  CA  GLY A 100     -16.594  -5.697 -16.900  1.00 36.01           C
ATOM    825  C   GLY A 100     -17.203  -4.609 -16.037  1.00 38.38           C
ATOM    826  O   GLY A 100     -16.539  -3.622 -15.716  1.00 41.71           O
ATOM    827  N   ILE A 101     -18.477  -4.751 -15.659  1.00 37.32           N
ATOM    828  CA  ILE A 101     -19.148  -3.656 -14.958  1.00 35.99           C
ATOM    829  C   ILE A 101     -19.234  -3.856 -13.455  1.00 41.31           C
ATOM    830  O   ILE A 101     -19.647  -2.921 -12.745  1.00 44.16           O
ATOM    831  CB  ILE A 101     -20.564  -3.399 -15.517  1.00 37.56           C
ATOM    832  CG1 ILE A 101     -21.474  -4.613 -15.310  1.00 34.83           C
ATOM    833  CG2 ILE A 101     -20.497  -2.999 -16.995  1.00 28.52           C
ATOM    834  CD1 ILE A 101     -22.867  -4.427 -15.913  1.00 27.76           C
ATOM    835  N   GLU A 102     -18.859  -5.028 -12.937  1.00 40.23           N
ATOM    836  CA  GLU A 102     -19.148  -5.298 -11.534  1.00 38.91           C
ATOM    837  C   GLU A 102     -18.305  -4.433 -10.600  1.00 40.15           C
ATOM    838  O   GLU A 102     -18.766  -4.085  -9.508  1.00 40.11           O
ATOM    839  CB  GLU A 102     -18.979  -6.788 -11.228  1.00 37.22           C
ATOM    840  CG  GLU A 102     -17.571  -7.343 -11.296  1.00 40.03           C
ATOM    841  CD  GLU A 102     -17.547  -8.811 -10.905  1.00 45.08           C
ATOM    842  OE1 GLU A 102     -18.623  -9.442 -10.975  1.00 42.25           O
ATOM    843  OE2 GLU A 102     -16.481  -9.328 -10.498  1.00 51.24           O
ATOM    844  N   HIS A 103     -17.102  -4.026 -11.008  1.00 38.04           N
ATOM    845  CA  HIS A 103     -16.321  -3.124 -10.169  1.00 42.96           C
ATOM    846  C   HIS A 103     -16.434  -1.657 -10.580  1.00 42.87           C
ATOM    847  O   HIS A 103     -15.806  -0.804  -9.943  1.00 41.80           O
ATOM    848  CB  HIS A 103     -14.838  -3.526 -10.152  1.00 47.39           C
ATOM    849  CG  HIS A 103     -14.575  -4.878  -9.562  1.00 42.56           C
ATOM    850  ND1 HIS A 103     -14.755  -5.158  -8.222  1.00 45.70           N
ATOM    851  CD2 HIS A 103     -14.126  -6.023 -10.130  1.00 42.56           C
ATOM    852  CE1 HIS A 103     -14.438  -6.419  -7.991  1.00 41.58           C
ATOM    853  NE2 HIS A 103     -14.053  -6.967  -9.133  1.00 45.42           N
ATOM    854  N   HIS A 104     -17.227  -1.330 -11.603  1.00 39.06           N
ATOM    855  CA  HIS A 104     -17.328   0.054 -12.060  1.00 43.17           C
ATOM    856  C   HIS A 104     -18.735   0.620 -11.885  1.00 41.17           C
ATOM    857  O   HIS A 104     -19.134   1.549 -12.590  1.00 45.34           O
ATOM    858  CB  HIS A 104     -16.867   0.171 -13.511  1.00 36.13           C
ATOM    859  CG  HIS A 104     -15.440  -0.237 -13.721  1.00 41.45           C
ATOM    860  ND1 HIS A 104     -15.083  -1.408 -14.359  1.00 36.96           N
ATOM    861  CD2 HIS A 104     -14.279   0.359 -13.357  1.00 34.44           C
ATOM    862  CE1 HIS A 104     -13.766  -1.510 -14.386  1.00 36.62           C
ATOM    863  NE2 HIS A 104     -13.255  -0.453 -13.782  1.00 32.52           N
ATOM    864  N   LEU A 105     -19.494   0.067 -10.947  1.00 40.75           N
ATOM    865  CA  LEU A 105     -20.833   0.529 -10.622  1.00 36.96           C
ATOM    866  C   LEU A 105     -20.887   0.892  -9.153  1.00 34.57           C
ATOM    867  O   LEU A 105     -20.377   0.156  -8.311  1.00 36.76           O
ATOM    868  CB  LEU A 105     -21.882  -0.546 -10.916  1.00 35.92           C
ATOM    869  CG  LEU A 105     -22.229  -0.696 -12.393  1.00 39.64           C
ATOM    870  CD1 LEU A 105     -23.048  -1.962 -12.658  1.00 33.89           C
ATOM    871  CD2 LEU A 105     -22.969   0.563 -12.847  1.00 39.48           C
ATOM    872  N   SER A 106     -21.497   2.028  -8.844  1.00 32.11           N
ATOM    873  CA  SER A 106     -21.742   2.345  -7.450  1.00 37.33           C
ATOM    874  C   SER A 106     -22.737   1.344  -6.852  1.00 43.10           C
ATOM    875  O   SER A 106     -23.538   0.725  -7.565  1.00 37.76           O
ATOM    876  CB  SER A 106     -22.250   3.781  -7.308  1.00 38.64           C
ATOM    877  OG  SER A 106     -23.474   4.002  -7.994  1.00 41.64           O
ATOM    878  N   TRP A 107     -22.662   1.160  -5.528  1.00 39.16           N
ATOM    879  CA  TRP A 107     -23.644   0.298  -4.884  1.00 43.06           C
ATOM    880  C   TRP A 107     -25.049   0.869  -5.024  1.00 39.53           C
ATOM    881  O   TRP A 107     -26.027   0.110  -4.983  1.00 35.14           O
ATOM    882  CB  TRP A 107     -23.267   0.048  -3.409  1.00 47.42           C
ATOM    883  CG  TRP A 107     -22.114  -0.945  -3.280  1.00 49.99           C
ATOM    884  CD1 TRP A 107     -20.818  -0.660  -2.938  1.00 53.50           C
ATOM    885  CD2 TRP A 107     -22.156  -2.370  -3.536  1.00 46.52           C
ATOM    886  NE1 TRP A 107     -20.055  -1.814  -2.957  1.00 54.47           N
ATOM    887  CE2 TRP A 107     -20.849  -2.874  -3.321  1.00 53.86           C
ATOM    888  CE3 TRP A 107     -23.167  -3.263  -3.926  1.00 43.93           C
ATOM    889  CZ2 TRP A 107     -20.528  -4.230  -3.485  1.00 48.04           C
ATOM    890  CZ3 TRP A 107     -22.845  -4.620  -4.086  1.00 39.14           C
ATOM    891  CH2 TRP A 107     -21.537  -5.082  -3.862  1.00 47.32           C
ATOM    892  N   ASP A 108     -25.164   2.183  -5.226  1.00 34.37           N
ATOM    893  CA  ASP A 108     -26.445   2.780  -5.577  1.00 32.99           C
ATOM    894  C   ASP A 108     -26.987   2.193  -6.880  1.00 34.74           C
ATOM    895  O   ASP A 108     -28.152   1.776  -6.946  1.00 32.75           O
ATOM    896  CB  ASP A 108     -26.292   4.301  -5.690  1.00 40.53           C
ATOM    897  CG  ASP A 108     -27.591   4.987  -6.035  1.00 42.15           C
ATOM    898  OD2 ASP A 108     -27.569   5.978  -6.797  1.00 45.93           O
ATOM    899  OD1 ASP A 108     -28.647   4.517  -5.559  1.00 43.41           O
ATOM    900  N   ALA A 109     -26.151   2.153  -7.930  1.00 34.73           N
ATOM    901  CA  ALA A 109     -26.571   1.592  -9.216  1.00 37.31           C
ATOM    902  C   ALA A 109     -26.845   0.091  -9.122  1.00 30.53           C
ATOM    903  O   ALA A 109     -27.762  -0.418  -9.781  1.00 28.47           O
ATOM    904  CB  ALA A 109     -25.516   1.875 -10.290  1.00 33.11           C
ATOM    905  N   ILE A 110     -26.048  -0.629  -8.327  1.00 31.55           N
ATOM    906  CA  ILE A 110     -26.285  -2.057  -8.085  1.00 34.15           C
ATOM    907  C   ILE A 110     -27.654  -2.274  -7.453  1.00 30.69           C
ATOM    908  O   ILE A 110     -28.392  -3.187  -7.839  1.00 29.13           O
ATOM    909  CB  ILE A 110     -25.171  -2.642  -7.193  1.00 35.49           C
ATOM    910  CG1 ILE A 110     -23.795  -2.485  -7.848  1.00 33.22           C
ATOM    911  CG2 ILE A 110     -25.475  -4.107  -6.839  1.00 33.37           C
ATOM    912  CD1 ILE A 110     -23.613  -3.330  -9.094  1.00 36.25           C
ATOM    913  N   ASP A 111     -27.999  -1.450  -6.454  1.00 28.31           N
ATOM    914  CA  ASP A 111     -29.303  -1.536  -5.806  1.00 28.62           C
ATOM    915  C   ASP A 111     -30.441  -1.193  -6.772  1.00 30.61           C
ATOM    916  O   ASP A 111     -31.496  -1.840  -6.753  1.00 29.83           O
ATOM    917  CB  ASP A 111     -29.348  -0.600  -4.592  1.00 31.24           C
ATOM    918  CG  ASP A 111     -28.463  -1.072  -3.424  1.00 39.49           C
ATOM    919  OD1 ASP A 111     -27.902  -2.194  -3.455  1.00 35.12           O
ATOM    920  OD2 ASP A 111     -28.340  -0.297  -2.455  1.00 43.40           O
ATOM    921  N   ARG A 112     -30.269  -0.145  -7.587  1.00 31.08           N
ATOM    922  CA  ARG A 112     -31.301   0.209  -8.557  1.00 27.15           C
ATOM    923  C   ARG A 112     -31.476  -0.893  -9.588  1.00 27.92           C
ATOM    924  O   ARG A 112     -32.600  -1.188 -10.008  1.00 31.32           O
ATOM    925  CB  ARG A 112     -30.965   1.534  -9.237  1.00 32.34           C
ATOM    926  CG  ARG A 112     -30.861   2.729  -8.294  1.00 33.52           C
ATOM    927  CD  ARG A 112     -32.194   3.093  -7.626  1.00 36.68           C
ATOM    928  NE  ARG A 112     -32.613   2.149  -6.586  1.00 41.63           N
ATOM    929  CZ  ARG A 112     -32.040   2.031  -5.387  1.00 41.65           C
ATOM    930  NH1 ARG A 112     -31.008   2.798  -5.049  1.00 37.89           N
ATOM    931  NH2 ARG A 112     -32.503   1.141  -4.519  1.00 35.98           N
ATOM    932  N   ILE A 113     -30.380  -1.536  -9.987  1.00 29.13           N
ATOM    933  CA  ILE A 113     -30.502  -2.682 -10.877  1.00 26.89           C
ATOM    934  C   ILE A 113     -31.218  -3.826 -10.172  1.00 27.63           C
ATOM    935  O   ILE A 113     -31.986  -4.567 -10.803  1.00 26.52           O
ATOM    936  CB  ILE A 113     -29.110  -3.078 -11.404  1.00 25.81           C
ATOM    937  CG1 ILE A 113     -28.626  -2.021 -12.403  1.00 28.63           C
ATOM    938  CG2 ILE A 113     -29.119  -4.458 -12.045  1.00 21.73           C
ATOM    939  CD1 ILE A 113     -27.188  -2.218 -12.854  1.00 27.13           C
ATOM    940  N   GLY A 114     -31.008  -3.973  -8.857  1.00 24.94           N
ATOM    941  CA  GLY A 114     -31.755  -4.966  -8.104  1.00 25.99           C
ATOM    942  C   GLY A 114     -33.252  -4.731  -8.158  1.00 23.22           C
ATOM    943  O   GLY A 114     -34.034  -5.656  -8.387  1.00 22.89           O
ATOM    944  N   ASP A 115     -33.670  -3.483  -7.944  1.00 27.92           N
ATOM    945  CA  ASP A 115     -35.082  -3.134  -8.064  1.00 25.87           C
ATOM    946  C   ASP A 115     -35.616  -3.484  -9.440  1.00 26.02           C
ATOM    947  O   ASP A 115     -36.725  -4.017  -9.575  1.00 26.64           O
ATOM    948  CB  ASP A 115     -35.263  -1.649  -7.788  1.00 29.59           C
ATOM    949  CG  ASP A 115     -34.950  -1.293  -6.365  1.00 32.27           C
ATOM    950  OD1 ASP A 115     -35.096  -2.191  -5.524  1.00 35.41           O
ATOM    951  OD2 ASP A 115     -34.561  -0.138  -6.086  1.00 35.33           O
ATOM    952  N   LEU A 116     -34.834  -3.195 -10.474  1.00 24.32           N
ATOM    953  CA  LEU A 116     -35.215  -3.577 -11.825  1.00 25.37           C
ATOM    954  C   LEU A 116     -35.399  -5.087 -11.950  1.00 24.43           C
ATOM    955  O   LEU A 116     -36.371  -5.561 -12.549  1.00 21.58           O
ATOM    956  CB  LEU A 116     -34.147  -3.093 -12.792  1.00 24.59           C
ATOM    957  CG  LEU A 116     -34.506  -3.213 -14.250  1.00 23.53           C
ATOM    958  CD1 LEU A 116     -35.568  -2.185 -14.564  1.00 26.59           C
ATOM    959  CD2 LEU A 116     -33.258  -2.951 -15.041  1.00 30.79           C
ATOM    960  N   VAL A 117     -34.446  -5.865 -11.432  1.00 25.25           N
ATOM    961  CA  VAL A 117     -34.566  -7.319 -11.560  1.00 26.84           C
ATOM    962  C   VAL A 117     -35.763  -7.828 -10.760  1.00 24.27           C
ATOM    963  O   VAL A 117     -36.422  -8.783 -11.167  1.00 24.04           O
ATOM    964  CB  VAL A 117     -33.237  -7.999 -11.147  1.00 24.68           C
ATOM    965  CG1 VAL A 117     -33.388  -9.517 -11.021  1.00 22.51           C
ATOM    966  CG2 VAL A 117     -32.153  -7.686 -12.173  1.00 20.53           C
ATOM    967  N   GLN A 118     -36.072  -7.193  -9.622  1.00 21.11           N
ATOM    968  CA  GLN A 118     -37.251  -7.567  -8.846  1.00 25.83           C
ATOM    969  C   GLN A 118     -38.532  -7.177  -9.572  1.00 28.05           C
ATOM    970  O   GLN A 118     -39.530  -7.915  -9.541  1.00 26.13           O
ATOM    971  CB  GLN A 118     -37.190  -6.906  -7.461  1.00 25.29           C
ATOM    972  CG  GLN A 118     -38.374  -7.217  -6.526  1.00 24.78           C
ATOM    973  CD  GLN A 118     -38.408  -8.662  -6.045  1.00 24.86           C
ATOM    974  OE1 GLN A 118     -37.416  -9.394  -6.142  1.00 24.28           O
ATOM    975  NE2 GLN A 118     -39.556  -9.082  -5.526  1.00 24.40           N
ATOM    976  N   TYR A 119     -38.514  -6.016 -10.230  1.00 27.23           N
ATOM    977  CA  TYR A 119     -39.666  -5.533 -10.975  1.00 25.62           C
ATOM    978  C   TYR A 119     -40.065  -6.502 -12.081  1.00 25.53           C
ATOM    979  O   TYR A 119     -41.253  -6.787 -12.264  1.00 24.90           O
ATOM    980  CB  TYR A 119     -39.342  -4.141 -11.527  1.00 27.28           C
ATOM    981  CG  TYR A 119     -40.166  -3.691 -12.711  1.00 28.81           C
ATOM    982  CD1 TYR A 119     -41.386  -3.040 -12.540  1.00 29.36           C
ATOM    983  CD2 TYR A 119     -39.696  -3.884 -14.008  1.00 28.37           C
ATOM    984  CE1 TYR A 119     -42.125  -2.618 -13.637  1.00 31.36           C
ATOM    985  CE2 TYR A 119     -40.418  -3.471 -15.101  1.00 30.18           C
ATOM    986  CZ  TYR A 119     -41.632  -2.833 -14.918  1.00 33.96           C
ATOM    987  OH  TYR A 119     -42.336  -2.440 -16.042  1.00 33.35           O
ATOM    988  N   PHE A 120     -39.094  -7.033 -12.826  1.00 23.24           N
ATOM    989  CA  PHE A 120     -39.465  -7.958 -13.894  1.00 26.17           C
ATOM    990  C   PHE A 120     -39.984  -9.291 -13.378  1.00 29.11           C
ATOM    991  O   PHE A 120     -40.556 -10.050 -14.166  1.00 28.01           O
ATOM    992  CB  PHE A 120     -38.288  -8.199 -14.843  1.00 27.74           C
ATOM    993  CG  PHE A 120     -38.123  -7.107 -15.867  1.00 29.95           C
ATOM    994  CD1 PHE A 120     -39.057  -6.950 -16.889  1.00 28.16           C
ATOM    995  CD2 PHE A 120     -37.054  -6.216 -15.790  1.00 24.95           C
ATOM    996  CE1 PHE A 120     -38.914  -5.935 -17.848  1.00 28.67           C
ATOM    997  CE2 PHE A 120     -36.906  -5.189 -16.736  1.00 23.91           C
ATOM    998  CZ  PHE A 120     -37.838  -5.054 -17.765  1.00 23.92           C
ATOM    999  N   GLN A 121     -39.814  -9.588 -12.089  1.00 23.41           N
ATOM   1000  CA  GLN A 121     -40.297 -10.843 -11.548  1.00 25.23           C
ATOM   1001  C   GLN A 121     -41.576 -10.709 -10.747  1.00 25.87           C
ATOM   1002  O   GLN A 121     -42.294 -11.699 -10.606  1.00 26.96           O
ATOM   1003  CB  GLN A 121     -39.215 -11.485 -10.684  1.00 21.86           C
ATOM   1004  CG  GLN A 121     -38.029 -11.938 -11.524  1.00 25.74           C
ATOM   1005  CD  GLN A 121     -36.857 -12.388 -10.685  1.00 26.57           C
ATOM   1006  OE1 GLN A 121     -36.732 -13.570 -10.338  1.00 30.71           O
ATOM   1007  NE2 GLN A 121     -35.996 -11.452 -10.342  1.00 26.06           N
ATOM   1008  N   GLU A 122     -41.877  -9.522 -10.212  1.00 28.92           N
ATOM   1009  CA  GLU A 122     -43.088  -9.371  -9.417  1.00 28.51           C
ATOM   1010  C   GLU A 122     -44.328  -9.498 -10.285  1.00 32.50           C
ATOM   1011  O   GLU A 122     -45.365  -9.969  -9.813  1.00 37.65           O
ATOM   1012  CB  GLU A 122     -43.065  -8.042  -8.663  1.00 27.31           C
ATOM   1013  CG  GLU A 122     -42.068  -8.065  -7.538  1.00 30.00           C
ATOM   1014  CD  GLU A 122     -42.270  -6.984  -6.533  1.00 28.86           C
ATOM   1015  OE1 GLU A 122     -43.089  -6.080  -6.797  1.00 31.00           O
ATOM   1016  OE2 GLU A 122     -41.607  -7.038  -5.473  1.00 28.42           O
ATOM   1017  N   ASP A 123     -44.222  -9.117 -11.552  1.00 30.50           N
ATOM   1018  CA  ASP A 123     -45.223  -9.406 -12.576  1.00 31.37           C
ATOM   1019  C   ASP A 123     -44.437  -9.882 -13.790  1.00 32.33           C
ATOM   1020  O   ASP A 123     -43.906  -9.059 -14.555  1.00 32.04           O
ATOM   1021  CB  ASP A 123     -46.065  -8.176 -12.891  1.00 32.81           C
ATOM   1022  CG  ASP A 123     -47.058  -8.409 -14.009  1.00 36.78           C
ATOM   1023  OD1 ASP A 123     -47.194  -9.564 -14.481  1.00 33.88           O
ATOM   1024  OD2 ASP A 123     -47.704  -7.415 -14.417  1.00 41.77           O
ATOM   1025  N   PRO A 124     -44.286 -11.195 -13.974  1.00 33.39           N
ATOM   1026  CA  PRO A 124     -43.363 -11.692 -15.006  1.00 32.83           C
ATOM   1027  C   PRO A 124     -43.818 -11.438 -16.434  1.00 34.79           C
ATOM   1028  O   PRO A 124     -43.015 -11.632 -17.359  1.00 33.83           O
ATOM   1029  CB  PRO A 124     -43.281 -13.189 -14.700  1.00 30.20           C
ATOM   1030  CG  PRO A 124     -44.517 -13.472 -13.928  1.00 27.48           C
ATOM   1031  CD  PRO A 124     -44.725 -12.275 -13.085  1.00 29.62           C
ATOM   1032  N   SER A 125     -45.064 -11.015 -16.653  1.00 35.61           N
ATOM   1033  CA  SER A 125     -45.470 -10.599 -17.988  1.00 35.16           C
ATOM   1034  C   SER A 125     -44.744  -9.332 -18.430  1.00 32.43           C
ATOM   1035  O   SER A 125     -44.769  -9.001 -19.618  1.00 34.96           O
ATOM   1036  CB  SER A 125     -46.975 -10.359 -18.030  1.00 31.45           C
ATOM   1037  OG  SER A 125     -47.272  -9.116 -17.414  1.00 38.83           O
ATOM   1038  N   ARG A 126     -44.135  -8.608 -17.491  1.00 29.39           N
ATOM   1039  CA  ARG A 126     -43.257  -7.499 -17.846  1.00 32.31           C
ATOM   1040  C   ARG A 126     -42.118  -7.964 -18.742  1.00 34.07           C
ATOM   1041  O   ARG A 126     -41.757  -7.277 -19.707  1.00 33.00           O
ATOM   1042  CB  ARG A 126     -42.721  -6.845 -16.576  1.00 28.72           C
ATOM   1043  CG  ARG A 126     -43.754  -5.992 -15.892  1.00 31.94           C
ATOM   1044  CD  ARG A 126     -43.511  -5.886 -14.405  1.00 32.89           C
ATOM   1045  NE  ARG A 126     -44.492  -5.004 -13.781  1.00 32.20           N
ATOM   1046  CZ  ARG A 126     -44.570  -4.781 -12.472  1.00 36.65           C
ATOM   1047  NH1 ARG A 126     -43.728  -5.389 -11.639  1.00 33.96           N
ATOM   1048  NH2 ARG A 126     -45.494  -3.955 -11.993  1.00 33.09           N
ATOM   1049  N   LEU A 127     -41.554  -9.141 -18.450  1.00 32.38           N
ATOM   1050  CA  LEU A 127     -40.458  -9.676 -19.253  1.00 33.88           C
ATOM   1051  C   LEU A 127     -40.910 -10.001 -20.668  1.00 34.17           C
ATOM   1052  O   LEU A 127     -40.180  -9.744 -21.632  1.00 37.25           O
ATOM   1053  CB  LEU A 127     -39.867 -10.925 -18.584  1.00 34.27           C
ATOM   1054  CG  LEU A 127     -38.608 -10.667 -17.748  1.00 31.67           C
ATOM   1055  CD1 LEU A 127     -38.020 -11.947 -17.242  1.00 35.09           C
ATOM   1056  CD2 LEU A 127     -37.577  -9.932 -18.608  1.00 34.09           C
ATOM   1057  N   ASN A 128     -42.105 -10.571 -20.820  1.00 36.94           N
ATOM   1058  CA  ASN A 128     -42.603 -10.859 -22.164  1.00 37.32           C
ATOM   1059  C   ASN A 128     -42.891  -9.573 -22.929  1.00 32.11           C
ATOM   1060  O   ASN A 128     -42.701  -9.520 -24.144  1.00 41.63           O
ATOM   1061  CB  ASN A 128     -43.857 -11.740 -22.091  1.00 38.42           C
ATOM   1062  CG  ASN A 128     -43.599 -13.068 -21.398  1.00 47.71           C
ATOM   1063  OD1 ASN A 128     -42.473 -13.579 -21.402  1.00 51.78           O
ATOM   1064  ND2 ASN A 128     -44.645 -13.635 -20.793  1.00 45.44           N
ATOM   1065  N   ASP A 129     -43.353  -8.525 -22.242  1.00 33.28           N
ATOM   1066  CA  ASP A 129     -43.503  -7.238 -22.911  1.00 33.19           C
ATOM   1067  C   ASP A 129     -42.154  -6.727 -23.399  1.00 38.55           C
ATOM   1068  O   ASP A 129     -42.054  -6.165 -24.497  1.00 37.98           O
ATOM   1069  CB  ASP A 129     -44.158  -6.210 -21.984  1.00 33.43           C
ATOM   1070  CG  ASP A 129     -45.552  -6.617 -21.533  1.00 35.37           C
ATOM   1071  OD1 ASP A 129     -46.188  -7.453 -22.202  1.00 34.75           O
ATOM   1072  OD2 ASP A 129     -46.018  -6.088 -20.505  1.00 35.79           O
ATOM   1073  N   LEU A 130     -41.099  -6.923 -22.602  1.00 35.45           N
ATOM   1074  CA  LEU A 130     -39.770  -6.492 -23.020  1.00 36.02           C
ATOM   1075  C   LEU A 130     -39.289  -7.288 -24.231  1.00 38.90           C
ATOM   1076  O   LEU A 130     -38.778  -6.706 -25.195  1.00 37.23           O
ATOM   1077  CB  LEU A 130     -38.788  -6.606 -21.850  1.00 32.31           C
ATOM   1078  CG  LEU A 130     -37.314  -6.260 -22.129  1.00 36.33           C
ATOM   1079  CD1 LEU A 130     -37.170  -4.823 -22.582  1.00 28.77           C
ATOM   1080  CD2 LEU A 130     -36.406  -6.527 -20.917  1.00 32.49           C
ATOM   1081  N   ARG A 131     -39.465  -8.621 -24.212  1.00 39.47           N
ATOM   1082  C   ARG A 131     -39.716  -8.984 -26.633  1.00 43.68           C
ATOM   1083  O   ARG A 131     -39.109  -9.017 -27.706  1.00 44.80           O
ATOM   1084  CA  ARG A 131     -39.044  -9.446 -25.347  1.00 43.73           C
ATOM   1085  CB  ARG A 131     -39.366 -10.934 -25.118  1.00 40.76           C
ATOM   1086  CG  ARG A 131     -38.940 -11.558 -23.779  1.00 48.56           C
ATOM   1087  CD  ARG A 131     -37.466 -11.916 -23.715  1.00 52.04           C
ATOM   1088  NE  ARG A 131     -36.676 -10.722 -23.452  1.00 54.47           N
ATOM   1089  CZ  ARG A 131     -35.355 -10.698 -23.338  1.00 47.98           C
ATOM   1090  NH1 ARG A 131     -34.646 -11.820 -23.439  1.00 48.20           N
ATOM   1091  NH2 ARG A 131     -34.751  -9.542 -23.125  1.00 42.52           N
ATOM   1092  N   GLU A 132     -40.979  -8.561 -26.542  1.00 42.44           N
ATOM   1093  CA  GLU A 132     -41.704  -8.135 -27.732  1.00 45.40           C
ATOM   1094  C   GLU A 132     -41.126  -6.844 -28.322  1.00 48.92           C
ATOM   1095  O   GLU A 132     -41.119  -6.678 -29.548  1.00 52.27           O
ATOM   1096  CB  GLU A 132     -43.191  -7.981 -27.395  1.00 50.42           C
ATOM   1097  CG  GLU A 132     -44.150  -8.720 -28.335  1.00 55.50           C
ATOM   1098  CD  GLU A 132     -43.761 -10.177 -28.580  1.00 62.12           C
ATOM   1099  OE1 GLU A 132     -43.707 -10.956 -27.603  1.00 69.60           O
ATOM   1100  OE2 GLU A 132     -43.510 -10.544 -29.754  1.00 60.39           O
ATOM   1101  N   VAL A 133     -40.629  -5.927 -27.484  1.00 42.09           N
ATOM   1102  CA  VAL A 133     -39.946  -4.743 -28.005  1.00 46.57           C
ATOM   1103  C   VAL A 133     -38.748  -5.159 -28.854  1.00 49.56           C
ATOM   1104  O   VAL A 133     -38.528  -4.639 -29.957  1.00 49.40           O
ATOM   1105  CB  VAL A 133     -39.522  -3.812 -26.854  1.00 41.58           C
ATOM   1106  CG1 VAL A 133     -38.676  -2.667 -27.382  1.00 34.04           C
ATOM   1107  CG2 VAL A 133     -40.730  -3.276 -26.121  1.00 36.69           C
ATOM   1108  N   GLN A 134     -37.962  -6.115 -28.353  1.00 47.07           N
ATOM   1109  CA  GLN A 134     -36.798  -6.595 -29.091  1.00 49.84           C
ATOM   1110  C   GLN A 134     -37.201  -7.268 -30.397  1.00 52.39           C
ATOM   1111  O   GLN A 134     -36.566  -7.055 -31.437  1.00 53.36           O
ATOM   1112  CB  GLN A 134     -36.004  -7.560 -28.217  1.00 45.74           C
ATOM   1113  CG  GLN A 134     -35.569  -6.952 -26.904  1.00 50.63           C
ATOM   1114  CD  GLN A 134     -35.286  -7.981 -25.830  1.00 45.22           C
ATOM   1115  OE1 GLN A 134     -35.196  -7.645 -24.654  1.00 52.45           O
ATOM   1116  NE2 GLN A 134     -35.152  -9.241 -26.225  1.00 47.84           N
ATOM   1117  N   LYS A 135     -38.245  -8.097 -30.357  1.00 49.46           N
ATOM   1118  CA  LYS A 135     -38.732  -8.734 -31.573  1.00 54.98           C
ATOM   1119  C   LYS A 135     -39.196  -7.698 -32.586  1.00 55.92           C
ATOM   1120  O   LYS A 135     -38.911  -7.817 -33.782  1.00 60.44           O
ATOM   1121  CB  LYS A 135     -39.868  -9.696 -31.238  1.00 54.10           C
ATOM   1122  CG  LYS A 135     -39.535 -11.151 -31.444  1.00 55.40           C
ATOM   1123  CD  LYS A 135     -40.790 -12.006 -31.325  1.00 67.23           C
ATOM   1124  CE  LYS A 135     -40.885 -12.698 -29.970  1.00 68.35           C
ATOM   1125  NZ  LYS A 135     -42.236 -13.300 -29.763  1.00 69.77           N
ATOM   1126  N   LYS A 136     -39.915  -6.670 -32.124  1.00 56.27           N
ATOM   1127  CA  LYS A 136     -40.419  -5.656 -33.044  1.00 56.11           C
ATOM   1128  C   LYS A 136     -39.272  -4.908 -33.708  1.00 58.48           C
ATOM   1129  O   LYS A 136     -39.381  -4.515 -34.876  1.00 59.56           O
ATOM   1130  CB  LYS A 136     -41.363  -4.690 -32.308  1.00 53.71           C
ATOM   1131  CG  LYS A 136     -40.766  -3.319 -31.935  1.00 58.43           C
ATOM   1132  CD  LYS A 136     -41.394  -2.710 -30.661  1.00 57.84           C
ATOM   1133  CE  LYS A 136     -42.884  -2.402 -30.816  1.00 57.49           C
ATOM   1134  NZ  LYS A 136     -43.546  -2.260 -29.484  1.00 55.92           N
ATOM   1135  N   ASN A 137     -38.152  -4.737 -32.999  1.00 54.22           N
ATOM   1136  CA  ASN A 137     -36.996  -4.060 -33.569  1.00 56.30           C
ATOM   1137  C   ASN A 137     -36.227  -4.929 -34.558  1.00 65.25           C
ATOM   1138  O   ASN A 137     -35.417  -4.398 -35.324  1.00 69.94           O
ATOM   1139  CB  ASN A 137     -36.054  -3.596 -32.461  1.00 54.73           C
ATOM   1140  CG  ASN A 137     -36.581  -2.391 -31.718  1.00 50.01           C
ATOM   1141  OD1 ASN A 137     -37.590  -1.797 -32.100  1.00 49.93           O
ATOM   1142  ND2 ASN A 137     -35.896  -2.018 -30.649  1.00 51.15           N
ATOM   1143  O   GLU A 138     -37.082  -6.315 -37.541  1.00 67.89           O
ATOM   1144  N   GLU A 138     -36.442  -6.241 -34.557  1.00 61.22           N
ATOM   1145  CA  GLU A 138     -35.866  -7.087 -35.600  1.00 66.54           C
ATOM   1146  C   GLU A 138     -36.857  -7.244 -36.758  1.00 68.31           C
ATOM   1147  CB  GLU A 138     -35.479  -8.466 -35.057  1.00 65.18           C
ATOM   1148  CG  GLU A 138     -34.806  -8.482 -33.686  1.00 65.73           C
ATOM   1149  CD  GLU A 138     -35.007  -9.817 -32.963  1.00 74.66           C
ATOM   1150  OE1 GLU A 138     -35.636 -10.730 -33.556  1.00 71.15           O
ATOM   1151  OE2 GLU A 138     -34.529  -9.958 -31.810  1.00 74.06           O
TER
ATOM   1152  O   MET B   1      -8.134  -0.416 -31.931  1.00 51.84           O
ATOM   1153  N   MET B   1     -10.902  -2.351 -32.709  1.00 57.44           N
ATOM   1154  CA  MET B   1      -9.626  -1.811 -33.171  1.00 58.72           C
ATOM   1155  C   MET B   1      -9.243  -0.498 -32.456  1.00 50.69           C
ATOM   1156  CB  MET B   1      -9.646  -1.610 -34.694  1.00 59.58           C
ATOM   1157  CG  MET B   1      -8.293  -1.288 -35.321  1.00 62.48           C
ATOM   1158  SD  MET B   1      -7.328  -2.786 -35.629  1.00 83.30           S
ATOM   1159  CE  MET B   1      -5.813  -2.094 -36.305  1.00 76.24           C
ATOM   1160  N   PRO B   2     -10.118   0.523 -32.432  1.00 48.71           N
ATOM   1161  CA  PRO B   2      -9.783   1.740 -31.668  1.00 45.74           C
ATOM   1162  C   PRO B   2      -9.707   1.454 -30.174  1.00 43.72           C
ATOM   1163  O   PRO B   2     -10.570   0.782 -29.601  1.00 41.00           O
ATOM   1164  CB  PRO B   2     -10.928   2.707 -32.001  1.00 40.57           C
ATOM   1165  CG  PRO B   2     -12.045   1.838 -32.387  1.00 40.02           C
ATOM   1166  CD  PRO B   2     -11.416   0.687 -33.117  1.00 46.60           C
ATOM   1167  N   THR B   3      -8.662   1.973 -29.549  1.00 37.43           N
ATOM   1168  CA  THR B   3      -8.430   1.766 -28.133  1.00 36.12           C
ATOM   1169  C   THR B   3      -9.375   2.630 -27.304  1.00 35.96           C
ATOM   1170  O   THR B   3     -10.028   3.541 -27.825  1.00 33.05           O
ATOM   1171  CB  THR B   3      -6.976   2.085 -27.808  1.00 35.84           C
ATOM   1172  OG1 THR B   3      -6.730   3.481 -28.032  1.00 33.83           O
ATOM   1173  CG2 THR B   3      -6.063   1.257 -28.661  1.00 30.37           C
ATOM   1174  N   PRO B   4      -9.489   2.343 -25.994  1.00 36.27           N
ATOM   1175  CA  PRO B   4     -10.282   3.224 -25.118  1.00 32.13           C
ATOM   1176  C   PRO B   4      -9.885   4.686 -25.206  1.00 34.43           C
ATOM   1177  O   PRO B   4     -10.764   5.560 -25.243  1.00 32.46           O
ATOM   1178  CB  PRO B   4     -10.012   2.648 -23.717  1.00 35.83           C
ATOM   1179  CG  PRO B   4      -9.801   1.191 -23.968  1.00 35.43           C
ATOM   1180  CD  PRO B   4      -9.088   1.099 -25.305  1.00 32.09           C
ATOM   1181  N   SER B   5      -8.579   4.970 -25.231  1.00 32.98           N
ATOM   1182  CA  SER B   5      -8.107   6.346 -25.330  1.00 37.05           C
ATOM   1183  C   SER B   5      -8.565   6.998 -26.632  1.00 30.30           C
ATOM   1184  O   SER B   5      -9.117   8.101 -26.618  1.00 32.09           O
ATOM   1185  CB  SER B   5      -6.584   6.384 -25.215  1.00 34.05           C
ATOM   1186  OG  SER B   5      -6.142   7.722 -25.091  1.00 48.00           O
ATOM   1187  N   MET B   6      -8.315   6.337 -27.767  1.00 29.87           N
ATOM   1188  CA  MET B   6      -8.797   6.820 -29.055  1.00 30.11           C
ATOM   1189  C   MET B   6     -10.292   7.109 -29.006  1.00 31.60           C
ATOM   1190  O   MET B   6     -10.744   8.174 -29.438  1.00 34.20           O
ATOM   1191  CB  MET B   6      -8.499   5.792 -30.153  1.00 30.83           C
ATOM   1192  CG  MET B   6      -7.028   5.383 -30.324  1.00 31.91           C
ATOM   1193  SD  MET B   6      -6.886   4.425 -31.836  1.00 43.02           S
ATOM   1194  CE  MET B   6      -5.806   3.079 -31.455  1.00 42.02           C
ATOM   1195  N   GLU B   7     -11.074   6.161 -28.476  1.00 33.72           N
ATOM   1196  CA  GLU B   7     -12.516   6.348 -28.356  1.00 30.85           C
ATOM   1197  C   GLU B   7     -12.860   7.605 -27.566  1.00 31.56           C
ATOM   1198  O   GLU B   7     -13.764   8.354 -27.953  1.00 32.19           O
ATOM   1199  CB  GLU B   7     -13.151   5.121 -27.698  1.00 30.58           C
ATOM   1200  CG  GLU B   7     -13.148   3.855 -28.580  1.00 30.07           C
ATOM   1201  CD  GLU B   7     -14.023   2.726 -28.025  1.00 37.35           C
ATOM   1202  OE1 GLU B   7     -14.109   1.665 -28.682  1.00 40.69           O
ATOM   1203  OE2 GLU B   7     -14.634   2.894 -26.939  1.00 36.16           O
ATOM   1204  N   ASP B   8     -12.165   7.848 -26.448  1.00 30.38           N
ATOM   1205  CA  ASP B   8     -12.461   9.034 -25.651  1.00 31.49           C
ATOM   1206  C   ASP B   8     -12.240  10.305 -26.460  1.00 32.70           C
ATOM   1207  O   ASP B   8     -13.008  11.263 -26.342  1.00 35.59           O
ATOM   1208  CB  ASP B   8     -11.600   9.069 -24.387  1.00 30.81           C
ATOM   1209  CG  ASP B   8     -12.066   8.079 -23.323  1.00 40.09           C
ATOM   1210  OD1 ASP B   8     -13.160   7.492 -23.473  1.00 41.23           O
ATOM   1211  OD2 ASP B   8     -11.338   7.901 -22.323  1.00 41.77           O
ATOM   1212  N   TYR B   9     -11.179  10.337 -27.270  1.00 31.41           N
ATOM   1213  CA  TYR B   9     -10.937  11.485 -28.137  1.00 33.80           C
ATOM   1214  C   TYR B   9     -11.989  11.571 -29.233  1.00 29.53           C
ATOM   1215  O   TYR B   9     -12.534  12.647 -29.492  1.00 30.28           O
ATOM   1216  CB  TYR B   9      -9.540  11.402 -28.749  1.00 32.48           C
ATOM   1217  CG  TYR B   9      -8.441  11.947 -27.868  1.00 31.88           C
ATOM   1218  CD1 TYR B   9      -7.856  11.168 -26.878  1.00 31.83           C
ATOM   1219  CD2 TYR B   9      -7.971  13.234 -28.044  1.00 31.63           C
ATOM   1220  CE1 TYR B   9      -6.838  11.676 -26.085  1.00 33.20           C
ATOM   1221  CE2 TYR B   9      -6.958  13.746 -27.264  1.00 33.51           C
ATOM   1222  CZ  TYR B   9      -6.397  12.970 -26.293  1.00 33.75           C
ATOM   1223  OH  TYR B   9      -5.395  13.498 -25.523  1.00 35.70           O
ATOM   1224  N   LEU B  10     -12.301  10.440 -29.875  1.00 28.75           N
ATOM   1225  CA  LEU B  10     -13.244  10.459 -30.988  1.00 34.49           C
ATOM   1226  C   LEU B  10     -14.617  10.946 -30.547  1.00 32.12           C
ATOM   1227  O   LEU B  10     -15.274  11.707 -31.270  1.00 30.66           O
ATOM   1228  CB  LEU B  10     -13.341   9.070 -31.622  1.00 31.91           C
ATOM   1229  CG  LEU B  10     -12.088   8.682 -32.408  1.00 34.41           C
ATOM   1230  CD1 LEU B  10     -12.202   7.255 -32.920  1.00 27.13           C
ATOM   1231  CD2 LEU B  10     -11.835   9.667 -33.560  1.00 26.54           C
ATOM   1232  N   GLU B  11     -15.058  10.532 -29.358  1.00 32.02           N
ATOM   1233  CA  GLU B  11     -16.374  10.924 -28.868  1.00 28.86           C
ATOM   1234  C   GLU B  11     -16.429  12.421 -28.610  1.00 30.75           C
ATOM   1235  O   GLU B  11     -17.389  13.094 -28.990  1.00 30.97           O
ATOM   1236  CB  GLU B  11     -16.709  10.132 -27.600  1.00 31.49           C
ATOM   1237  CG  GLU B  11     -17.983  10.563 -26.867  1.00 31.56           C
ATOM   1238  CD  GLU B  11     -18.142   9.867 -25.505  1.00 43.85           C
ATOM   1239  OE1 GLU B  11     -17.373   8.920 -25.222  1.00 46.43           O
ATOM   1240  OE2 GLU B  11     -19.029  10.265 -24.715  1.00 45.06           O
ATOM   1241  N   ARG B  12     -15.402  12.962 -27.963  1.00 27.89           N
ATOM   1242  CA  ARG B  12     -15.406  14.388 -27.671  1.00 33.03           C
ATOM   1243  C   ARG B  12     -15.303  15.211 -28.951  1.00 34.10           C
ATOM   1244  O   ARG B  12     -15.990  16.231 -29.103  1.00 36.35           O
ATOM   1245  CB  ARG B  12     -14.262  14.723 -26.709  1.00 30.12           C
ATOM   1246  CG  ARG B  12     -14.139  16.196 -26.457  1.00 36.39           C
ATOM   1247  CD  ARG B  12     -15.483  16.763 -26.015  1.00 39.97           C
ATOM   1248  NE  ARG B  12     -15.941  16.112 -24.794  1.00 52.10           N
ATOM   1249  CZ  ARG B  12     -17.113  16.346 -24.212  1.00 53.96           C
ATOM   1250  NH1 ARG B  12     -17.959  17.216 -24.746  1.00 50.50           N
ATOM   1251  NH2 ARG B  12     -17.440  15.700 -23.098  1.00 53.79           N
ATOM   1252  N   ILE B  13     -14.451  14.777 -29.883  1.00 32.73           N
ATOM   1253  CA  ILE B  13     -14.304  15.465 -31.162  1.00 34.29           C
ATOM   1254  C   ILE B  13     -15.641  15.503 -31.902  1.00 35.74           C
ATOM   1255  O   ILE B  13     -16.062  16.557 -32.397  1.00 36.76           O
ATOM   1256  CB  ILE B  13     -13.194  14.789 -31.996  1.00 33.05           C
ATOM   1257  CG1 ILE B  13     -11.812  15.078 -31.387  1.00 34.66           C
ATOM   1258  CG2 ILE B  13     -13.244  15.222 -33.444  1.00 32.62           C
ATOM   1259  CD1 ILE B  13     -10.720  14.106 -31.807  1.00 26.48           C
ATOM   1260  N   TYR B  14     -16.344  14.360 -31.958  1.00 32.42           N
ATOM   1261  CA  TYR B  14     -17.653  14.322 -32.618  1.00 34.35           C
ATOM   1262  C   TYR B  14     -18.630  15.318 -32.001  1.00 35.84           C
ATOM   1263  O   TYR B  14     -19.411  15.956 -32.717  1.00 34.10           O
ATOM   1264  CB  TYR B  14     -18.253  12.916 -32.553  1.00 32.24           C
ATOM   1265  CG  TYR B  14     -19.614  12.785 -33.240  1.00 35.23           C
ATOM   1266  CD1 TYR B  14     -20.809  13.110 -32.576  1.00 34.15           C
ATOM   1267  CD2 TYR B  14     -19.701  12.329 -34.553  1.00 30.80           C
ATOM   1268  CE1 TYR B  14     -22.047  12.985 -33.223  1.00 38.26           C
ATOM   1269  CE2 TYR B  14     -20.915  12.196 -35.192  1.00 35.60           C
ATOM   1270  CZ  TYR B  14     -22.085  12.521 -34.532  1.00 40.32           C
ATOM   1271  OH  TYR B  14     -23.281  12.373 -35.200  1.00 45.63           O
ATOM   1272  N   LEU B  15     -18.632  15.429 -30.673  1.00 35.93           N
ATOM   1273  CA  LEU B  15     -19.558  16.338 -30.005  1.00 37.48           C
ATOM   1274  C   LEU B  15     -19.298  17.779 -30.420  1.00 38.67           C
ATOM   1275  O   LEU B  15     -20.231  18.518 -30.761  1.00 42.12           O
ATOM   1276  CB  LEU B  15     -19.442  16.181 -28.487  1.00 32.62           C
ATOM   1277  CG  LEU B  15     -20.023  14.862 -27.971  1.00 44.61           C
ATOM   1278  CD1 LEU B  15     -19.623  14.597 -26.529  1.00 35.54           C
ATOM   1279  CD2 LEU B  15     -21.549  14.858 -28.131  1.00 42.75           C
ATOM   1280  N   LEU B  16     -18.028  18.188 -30.419  1.00 40.05           N
ATOM   1281  CA  LEU B  16     -17.671  19.536 -30.864  1.00 37.97           C
ATOM   1282  C   LEU B  16     -18.029  19.761 -32.330  1.00 34.60           C
ATOM   1283  O   LEU B  16     -18.563  20.815 -32.688  1.00 39.42           O
ATOM   1284  CB  LEU B  16     -16.185  19.769 -30.623  1.00 33.69           C
ATOM   1285  CG  LEU B  16     -15.862  19.712 -29.134  1.00 32.15           C
ATOM   1286  CD1 LEU B  16     -14.362  19.481 -28.862  1.00 29.16           C
ATOM   1287  CD2 LEU B  16     -16.339  21.013 -28.508  1.00 34.47           C
ATOM   1288  N   ILE B  17     -17.758  18.778 -33.190  1.00 36.13           N
ATOM   1289  CA  ILE B  17     -18.021  18.939 -34.623  1.00 37.51           C
ATOM   1290  C   ILE B  17     -19.512  19.081 -34.884  1.00 43.43           C
ATOM   1291  O   ILE B  17     -19.951  19.964 -35.633  1.00 39.27           O
ATOM   1292  CB  ILE B  17     -17.455  17.754 -35.418  1.00 40.02           C
ATOM   1293  CG1 ILE B  17     -15.924  17.764 -35.421  1.00 35.78           C
ATOM   1294  CG2 ILE B  17     -18.059  17.732 -36.851  1.00 32.81           C
ATOM   1295  CD1 ILE B  17     -15.368  16.483 -35.991  1.00 30.69           C
ATOM   1296  N   GLU B  18     -20.309  18.166 -34.320  1.00 43.04           N
ATOM   1297  CA  GLU B  18     -21.755  18.238 -34.478  1.00 45.31           C
ATOM   1298  C   GLU B  18     -22.287  19.577 -34.002  1.00 42.54           C
ATOM   1299  O   GLU B  18     -23.327  20.031 -34.489  1.00 43.89           O
ATOM   1300  CB  GLU B  18     -22.429  17.086 -33.716  1.00 41.45           C
ATOM   1301  CG  GLU B  18     -23.808  16.682 -34.241  1.00 47.67           C
ATOM   1302  CD  GLU B  18     -23.775  16.143 -35.678  1.00 64.96           C
ATOM   1303  OE1 GLU B  18     -22.679  15.759 -36.167  1.00 58.05           O
ATOM   1304  OE2 GLU B  18     -24.856  16.099 -36.316  1.00 72.47           O
ATOM   1305  N   GLU B  19     -21.568  20.235 -33.096  1.00 42.04           N
ATOM   1306  CA  GLU B  19     -21.974  21.524 -32.561  1.00 43.57           C
ATOM   1307  C   GLU B  19     -21.326  22.719 -33.263  1.00 45.23           C
ATOM   1308  O   GLU B  19     -21.949  23.782 -33.335  1.00 45.04           O
ATOM   1309  CB  GLU B  19     -21.658  21.574 -31.066  1.00 39.94           C
ATOM   1310  CG  GLU B  19     -22.402  22.644 -30.333  1.00 49.50           C
ATOM   1311  CD  GLU B  19     -21.670  23.080 -29.091  1.00 60.69           C
ATOM   1312  OE1 GLU B  19     -21.064  22.201 -28.424  1.00 57.87           O
ATOM   1313  OE2 GLU B  19     -21.696  24.299 -28.795  1.00 53.67           O
ATOM   1314  N   LYS B  20     -20.096  22.584 -33.792  1.00 41.60           N
ATOM   1315  CA  LYS B  20     -19.390  23.732 -34.359  1.00 38.86           C
ATOM   1316  C   LYS B  20     -18.706  23.457 -35.701  1.00 33.94           C
ATOM   1317  O   LYS B  20     -17.916  24.290 -36.151  1.00 37.88           O
ATOM   1318  CB  LYS B  20     -18.335  24.245 -33.382  1.00 34.66           C
ATOM   1319  CG  LYS B  20     -18.856  24.519 -31.999  1.00 41.24           C
ATOM   1320  CD  LYS B  20     -17.770  24.266 -30.968  1.00 39.78           C
ATOM   1321  CE  LYS B  20     -18.260  24.627 -29.579  1.00 46.17           C
ATOM   1322  NZ  LYS B  20     -18.947  25.954 -29.610  1.00 52.37           N
ATOM   1323  N   GLY B  21     -18.956  22.320 -36.343  1.00 35.76           N
ATOM   1324  CA  GLY B  21     -18.368  22.028 -37.637  1.00 36.19           C
ATOM   1325  C   GLY B  21     -16.929  21.553 -37.555  1.00 38.56           C
ATOM   1326  O   GLY B  21     -16.486  20.762 -38.394  1.00 39.82           O
ATOM   1327  N   TYR B  22     -16.197  22.031 -36.545  1.00 37.44           N
ATOM   1328  CA  TYR B  22     -14.803  21.684 -36.310  1.00 36.69           C
ATOM   1329  C   TYR B  22     -14.530  21.655 -34.812  1.00 39.13           C
ATOM   1330  O   TYR B  22     -15.135  22.404 -34.036  1.00 40.14           O
ATOM   1331  CB  TYR B  22     -13.835  22.686 -36.946  1.00 33.48           C
ATOM   1332  CG  TYR B  22     -13.815  22.726 -38.452  1.00 37.00           C
ATOM   1333  CD2 TYR B  22     -12.859  22.027 -39.154  1.00 35.20           C
ATOM   1334  CD1 TYR B  22     -14.726  23.491 -39.175  1.00 38.00           C
ATOM   1335  CE2 TYR B  22     -12.802  22.083 -40.511  1.00 36.51           C
ATOM   1336  CE1 TYR B  22     -14.678  23.534 -40.553  1.00 28.01           C
ATOM   1337  CZ  TYR B  22     -13.705  22.813 -41.214  1.00 36.28           C
ATOM   1338  OH  TYR B  22     -13.576  22.793 -42.593  1.00 30.05           O
ATOM   1339  N   ALA B  23     -13.584  20.804 -34.418  1.00 38.67           N
ATOM   1340  CA  ALA B  23     -13.141  20.697 -33.031  1.00 38.95           C
ATOM   1341  C   ALA B  23     -11.745  21.286 -32.916  1.00 35.37           C
ATOM   1342  O   ALA B  23     -10.830  20.849 -33.623  1.00 37.91           O
ATOM   1343  CB  ALA B  23     -13.140  19.239 -32.579  1.00 29.57           C
ATOM   1344  N   ARG B  24     -11.572  22.258 -32.029  1.00 34.59           N
ATOM   1345  CA  ARG B  24     -10.257  22.840 -31.806  1.00 30.80           C
ATOM   1346  C   ARG B  24      -9.473  22.012 -30.804  1.00 33.94           C
ATOM   1347  O   ARG B  24     -10.041  21.462 -29.858  1.00 39.22           O
ATOM   1348  CB  ARG B  24     -10.382  24.271 -31.294  1.00 39.91           C
ATOM   1349  CG  ARG B  24     -11.346  25.123 -32.081  1.00 35.38           C
ATOM   1350  CD  ARG B  24     -11.117  26.562 -31.721  1.00 40.74           C
ATOM   1351  NE  ARG B  24     -11.982  27.483 -32.455  1.00 40.01           N
ATOM   1352  CZ  ARG B  24     -12.021  28.781 -32.201  1.00 38.61           C
ATOM   1353  NH1 ARG B  24     -11.248  29.271 -31.239  1.00 38.78           N
ATOM   1354  NH2 ARG B  24     -12.828  29.587 -32.886  1.00 40.50           N
ATOM   1355  N   VAL B  25      -8.149  21.956 -30.993  1.00 34.90           N
ATOM   1356  CA  VAL B  25      -7.310  21.192 -30.068  1.00 36.00           C
ATOM   1357  C   VAL B  25      -7.387  21.758 -28.664  1.00 36.53           C
ATOM   1358  O   VAL B  25      -7.312  21.006 -27.685  1.00 40.05           O
ATOM   1359  CB  VAL B  25      -5.843  21.119 -30.541  1.00 36.68           C
ATOM   1360  CG1 VAL B  25      -5.738  20.265 -31.788  1.00 31.86           C
ATOM   1361  CG2 VAL B  25      -5.256  22.508 -30.759  1.00 35.79           C
ATOM   1362  N   SER B  26      -7.526  23.082 -28.536  1.00 37.91           N
ATOM   1363  CA  SER B  26      -7.652  23.696 -27.220  1.00 33.56           C
ATOM   1364  C   SER B  26      -8.935  23.251 -26.534  1.00 39.97           C
ATOM   1365  O   SER B  26      -8.926  22.922 -25.344  1.00 41.56           O
ATOM   1366  CB  SER B  26      -7.615  25.219 -27.340  1.00 37.56           C
ATOM   1367  OG  SER B  26      -8.807  25.715 -27.944  1.00 42.35           O
ATOM   1368  N   ASP B  27     -10.049  23.226 -27.270  1.00 41.71           N
ATOM   1369  CA  ASP B  27     -11.292  22.725 -26.694  1.00 39.45           C
ATOM   1370  C   ASP B  27     -11.172  21.256 -26.308  1.00 41.97           C
ATOM   1371  O   ASP B  27     -11.771  20.820 -25.322  1.00 46.64           O
ATOM   1372  CB  ASP B  27     -12.444  22.914 -27.673  1.00 39.44           C
ATOM   1373  CG  ASP B  27     -12.837  24.357 -27.832  1.00 41.67           C
ATOM   1374  OD1 ASP B  27     -12.415  25.171 -26.992  1.00 43.60           O
ATOM   1375  OD2 ASP B  27     -13.563  24.674 -28.798  1.00 42.90           O
ATOM   1376  N   ILE B  28     -10.425  20.467 -27.081  1.00 39.38           N
ATOM   1377  CA  ILE B  28     -10.283  19.058 -26.726  1.00 42.59           C
ATOM   1378  C   ILE B  28      -9.478  18.916 -25.443  1.00 39.89           C
ATOM   1379  O   ILE B  28      -9.794  18.084 -24.586  1.00 43.68           O
ATOM   1380  CB  ILE B  28      -9.648  18.260 -27.876  1.00 36.20           C
ATOM   1381  CG1 ILE B  28     -10.580  18.263 -29.074  1.00 37.25           C
ATOM   1382  CG2 ILE B  28      -9.337  16.825 -27.433  1.00 36.59           C
ATOM   1383  CD1 ILE B  28      -9.881  18.003 -30.370  1.00 37.50           C
ATOM   1384  N   ALA B  29      -8.433  19.723 -25.284  1.00 37.86           N
ATOM   1385  CA  ALA B  29      -7.586  19.587 -24.107  1.00 43.83           C
ATOM   1386  C   ALA B  29      -8.359  19.933 -22.842  1.00 45.98           C
ATOM   1387  O   ALA B  29      -8.336  19.173 -21.868  1.00 44.44           O
ATOM   1388  CB  ALA B  29      -6.338  20.458 -24.244  1.00 40.10           C
ATOM   1389  N   GLU B  30      -9.070  21.069 -22.848  1.00 47.38           N
ATOM   1390  CA  GLU B  30      -9.860  21.459 -21.682  1.00 46.53           C
ATOM   1391  C   GLU B  30     -10.939  20.426 -21.375  1.00 49.92           C
ATOM   1392  O   GLU B  30     -11.130  20.041 -20.217  1.00 52.49           O
ATOM   1393  CB  GLU B  30     -10.468  22.860 -21.871  1.00 45.76           C
ATOM   1394  CG  GLU B  30     -11.221  23.093 -23.174  1.00 56.78           C
ATOM   1395  CD  GLU B  30     -12.750  22.938 -23.058  1.00 66.44           C
ATOM   1396  OE1 GLU B  30     -13.318  23.247 -21.977  1.00 73.85           O
ATOM   1397  OE2 GLU B  30     -13.390  22.489 -24.054  1.00 60.85           O
ATOM   1398  N   ALA B  31     -11.638  19.941 -22.401  1.00 45.78           N
ATOM   1399  CA  ALA B  31     -12.708  18.980 -22.155  1.00 44.47           C
ATOM   1400  C   ALA B  31     -12.173  17.669 -21.578  1.00 46.32           C
ATOM   1401  O   ALA B  31     -12.791  17.087 -20.679  1.00 53.19           O
ATOM   1402  CB  ALA B  31     -13.495  18.725 -23.438  1.00 39.55           C
ATOM   1403  N   LEU B  32     -11.035  17.185 -22.065  1.00 43.76           N
ATOM   1404  CA  LEU B  32     -10.483  15.931 -21.558  1.00 46.71           C
ATOM   1405  C   LEU B  32      -9.547  16.136 -20.374  1.00 46.80           C
ATOM   1406  O   LEU B  32      -9.084  15.148 -19.792  1.00 45.91           O
ATOM   1407  CB  LEU B  32      -9.747  15.170 -22.673  1.00 40.90           C
ATOM   1408  CG  LEU B  32     -10.586  14.769 -23.898  1.00 40.82           C
ATOM   1409  CD1 LEU B  32      -9.773  13.963 -24.900  1.00 32.20           C
ATOM   1410  CD2 LEU B  32     -11.817  13.978 -23.459  1.00 45.84           C
ATOM   1411  N   GLU B  33      -9.269  17.388 -20.005  1.00 47.53           N
ATOM   1412  CA  GLU B  33      -8.342  17.717 -18.922  1.00 47.04           C
ATOM   1413  C   GLU B  33      -7.011  16.987 -19.108  1.00 45.14           C
ATOM   1414  O   GLU B  33      -6.521  16.279 -18.225  1.00 45.06           O
ATOM   1415  CB  GLU B  33      -8.979  17.420 -17.560  1.00 49.55           C
ATOM   1416  CG  GLU B  33     -10.459  17.821 -17.515  1.00 48.57           C
ATOM   1417  CD  GLU B  33     -10.961  18.177 -16.125  1.00 58.79           C
ATOM   1418  OE1 GLU B  33     -10.471  17.595 -15.133  1.00 60.56           O
ATOM   1419  OE2 GLU B  33     -11.857  19.046 -16.028  1.00 60.98           O
ATOM   1420  N   VAL B  34      -6.444  17.139 -20.302  1.00 46.58           N
ATOM   1421  CA  VAL B  34      -5.092  16.693 -20.603  1.00 47.91           C
ATOM   1422  C   VAL B  34      -4.303  17.900 -21.091  1.00 45.37           C
ATOM   1423  O   VAL B  34      -4.864  18.944 -21.428  1.00 48.59           O
ATOM   1424  CB  VAL B  34      -5.053  15.559 -21.648  1.00 47.37           C
ATOM   1425  CG1 VAL B  34      -5.411  14.239 -21.013  1.00 41.74           C
ATOM   1426  CG2 VAL B  34      -5.982  15.873 -22.818  1.00 43.33           C
ATOM   1427  N   HIS B  35      -2.983  17.743 -21.125  1.00 48.09           N
ATOM   1428  CA  HIS B  35      -2.136  18.783 -21.680  1.00 49.39           C
ATOM   1429  C   HIS B  35      -2.310  18.851 -23.197  1.00 50.92           C
ATOM   1430  O   HIS B  35      -2.523  17.824 -23.853  1.00 45.34           O
ATOM   1431  CB  HIS B  35      -0.671  18.524 -21.343  1.00 55.95           C
ATOM   1432  CG  HIS B  35      -0.354  18.668 -19.888  1.00 60.57           C
ATOM   1433  ND1 HIS B  35      -0.161  19.895 -19.288  1.00 60.00           N
ATOM   1434  CD2 HIS B  35      -0.205  17.742 -18.912  1.00 59.62           C
ATOM   1435  CE1 HIS B  35       0.093  19.717 -18.004  1.00 65.87           C
ATOM   1436  NE2 HIS B  35       0.073  18.420 -17.750  1.00 66.37           N
ATOM   1437  N   PRO B  36      -2.232  20.051 -23.774  1.00 51.52           N
ATOM   1438  CA  PRO B  36      -2.298  20.168 -25.239  1.00 46.17           C
ATOM   1439  C   PRO B  36      -1.301  19.287 -25.966  1.00 47.78           C
ATOM   1440  O   PRO B  36      -1.602  18.804 -27.069  1.00 46.27           O
ATOM   1441  CB  PRO B  36      -2.016  21.657 -25.469  1.00 52.07           C
ATOM   1442  CG  PRO B  36      -2.568  22.316 -24.245  1.00 45.83           C
ATOM   1443  CD  PRO B  36      -2.245  21.368 -23.115  1.00 50.20           C
ATOM   1444  N   SER B  37      -0.129  19.045 -25.374  1.00 45.15           N
ATOM   1445  CA  SER B  37       0.871  18.207 -26.026  1.00 47.99           C
ATOM   1446  C   SER B  37       0.394  16.769 -26.172  1.00 44.53           C
ATOM   1447  O   SER B  37       0.790  16.080 -27.117  1.00 44.62           O
ATOM   1448  CB  SER B  37       2.187  18.251 -25.248  1.00 46.85           C
ATOM   1449  OG  SER B  37       2.097  17.487 -24.059  1.00 52.02           O
ATOM   1450  N   SER B  38      -0.442  16.295 -25.251  1.00 44.81           N
ATOM   1451  CA  SER B  38      -0.992  14.951 -25.394  1.00 48.96           C
ATOM   1452  C   SER B  38      -2.027  14.896 -26.517  1.00 41.40           C
ATOM   1453  O   SER B  38      -2.070  13.927 -27.286  1.00 39.62           O
ATOM   1454  CB  SER B  38      -1.602  14.497 -24.066  1.00 49.77           C
ATOM   1455  OG  SER B  38      -0.792  14.899 -22.972  1.00 54.10           O
ATOM   1456  N   VAL B  39      -2.874  15.925 -26.616  1.00 41.27           N
ATOM   1457  CA  VAL B  39      -3.822  16.028 -27.720  1.00 37.11           C
ATOM   1458  C   VAL B  39      -3.085  15.984 -29.052  1.00 39.53           C
ATOM   1459  O   VAL B  39      -3.445  15.220 -29.961  1.00 38.28           O
ATOM   1460  CB  VAL B  39      -4.648  17.317 -27.584  1.00 41.11           C
ATOM   1461  CG1 VAL B  39      -5.642  17.432 -28.729  1.00 37.18           C
ATOM   1462  CG2 VAL B  39      -5.345  17.354 -26.240  1.00 37.38           C
ATOM   1463  N   THR B  40      -2.023  16.789 -29.172  1.00 34.60           N
ATOM   1464  CA  THR B  40      -1.220  16.834 -30.389  1.00 33.97           C
ATOM   1465  C   THR B  40      -0.740  15.444 -30.783  1.00 37.48           C
ATOM   1466  O   THR B  40      -0.850  15.043 -31.948  1.00 35.30           O
ATOM   1467  CB  THR B  40      -0.021  17.770 -30.184  1.00 38.12           C
ATOM   1468  OG1 THR B  40      -0.477  19.087 -29.848  1.00 40.57           O
ATOM   1469  CG2 THR B  40       0.833  17.845 -31.447  1.00 33.89           C
ATOM   1470  N   LYS B  41      -0.199  14.697 -29.815  1.00 36.80           N
ATOM   1471  CA  LYS B  41       0.249  13.332 -30.075  1.00 37.70           C
ATOM   1472  C   LYS B  41      -0.912  12.438 -30.508  1.00 37.13           C
ATOM   1473  O   LYS B  41      -0.770  11.627 -31.431  1.00 38.41           O
ATOM   1474  CB  LYS B  41       0.934  12.770 -28.825  1.00 42.44           C
ATOM   1475  CG  LYS B  41       1.445  11.327 -28.946  1.00 49.89           C
ATOM   1476  CD  LYS B  41       2.379  10.956 -27.772  1.00 55.61           C
ATOM   1477  CE  LYS B  41       3.030   9.579 -27.965  1.00 52.57           C
ATOM   1478  NZ  LYS B  41       4.209   9.389 -27.065  1.00 52.71           N
ATOM   1479  N   MET B  42      -2.067  12.562 -29.850  1.00 31.11           N
ATOM   1480  CA  MET B  42      -3.204  11.735 -30.237  1.00 36.07           C
ATOM   1481  C   MET B  42      -3.705  12.119 -31.626  1.00 32.84           C
ATOM   1482  O   MET B  42      -4.059  11.246 -32.428  1.00 27.43           O
ATOM   1483  CB  MET B  42      -4.324  11.853 -29.197  1.00 30.88           C
ATOM   1484  CG  MET B  42      -5.588  11.054 -29.528  1.00 29.88           C
ATOM   1485  SD  MET B  42      -5.342   9.281 -29.800  1.00 35.33           S
ATOM   1486  CE  MET B  42      -5.418   8.669 -28.098  1.00 29.58           C
ATOM   1487  N   VAL B  43      -3.709  13.418 -31.931  1.00 30.73           N
ATOM   1488  CA  VAL B  43      -4.195  13.884 -33.224  1.00 34.06           C
ATOM   1489  C   VAL B  43      -3.359  13.294 -34.345  1.00 36.52           C
ATOM   1490  O   VAL B  43      -3.893  12.857 -35.375  1.00 32.01           O
ATOM   1491  CB  VAL B  43      -4.194  15.421 -33.272  1.00 31.30           C
ATOM   1492  CG1 VAL B  43      -4.279  15.904 -34.711  1.00 30.03           C
ATOM   1493  CG2 VAL B  43      -5.359  15.969 -32.473  1.00 33.25           C
ATOM   1494  N   GLN B  44      -2.036  13.248 -34.155  1.00 33.26           N
ATOM   1495  CA  GLN B  44      -1.170  12.720 -35.197  1.00 32.58           C
ATOM   1496  C   GLN B  44      -1.406  11.233 -35.388  1.00 35.96           C
ATOM   1497  O   GLN B  44      -1.387  10.739 -36.518  1.00 37.52           O
ATOM   1498  CB  GLN B  44       0.291  13.018 -34.873  1.00 39.57           C
ATOM   1499  CG  GLN B  44       0.539  14.512 -34.709  1.00 46.15           C
ATOM   1500  CD  GLN B  44       1.960  14.938 -35.046  1.00 56.36           C
ATOM   1501  OE1 GLN B  44       2.567  14.441 -36.003  1.00 59.60           O
ATOM   1502  NE2 GLN B  44       2.492  15.881 -34.256  1.00 51.70           N
ATOM   1503  N   LYS B  45      -1.671  10.506 -34.305  1.00 37.04           N
ATOM   1504  CA  LYS B  45      -2.029   9.102 -34.463  1.00 32.61           C
ATOM   1505  C   LYS B  45      -3.336   8.958 -35.241  1.00 36.57           C
ATOM   1506  O   LYS B  45      -3.431   8.152 -36.177  1.00 38.91           O
ATOM   1507  CB  LYS B  45      -2.132   8.419 -33.096  1.00 36.11           C
ATOM   1508  CG  LYS B  45      -2.906   7.123 -33.172  1.00 39.90           C
ATOM   1509  CD  LYS B  45      -2.591   6.154 -32.055  1.00 43.84           C
ATOM   1510  CE  LYS B  45      -2.992   4.751 -32.515  1.00 44.65           C
ATOM   1511  NZ  LYS B  45      -2.695   3.653 -31.548  1.00 49.01           N
ATOM   1512  N   LEU B  46      -4.355   9.745 -34.881  1.00 33.38           N
ATOM   1513  CA  LEU B  46      -5.645   9.618 -35.556  1.00 31.48           C
ATOM   1514  C   LEU B  46      -5.577  10.123 -36.990  1.00 32.61           C
ATOM   1515  O   LEU B  46      -6.209   9.554 -37.885  1.00 29.32           O
ATOM   1516  CB  LEU B  46      -6.717  10.368 -34.785  1.00 28.35           C
ATOM   1517  CG  LEU B  46      -6.975   9.815 -33.386  1.00 32.68           C
ATOM   1518  CD1 LEU B  46      -7.870  10.787 -32.621  1.00 27.21           C
ATOM   1519  CD2 LEU B  46      -7.585   8.420 -33.468  1.00 31.08           C
ATOM   1520  N   ASP B  47      -4.834  11.203 -37.223  1.00 31.94           N
ATOM   1521  CA  ASP B  47      -4.649  11.679 -38.585  1.00 32.28           C
ATOM   1522  C   ASP B  47      -3.989  10.607 -39.451  1.00 36.07           C
ATOM   1523  O   ASP B  47      -4.462  10.314 -40.555  1.00 33.27           O
ATOM   1524  CB  ASP B  47      -3.827  12.973 -38.580  1.00 30.53           C
ATOM   1525  CG  ASP B  47      -3.811  13.664 -39.943  1.00 37.08           C
ATOM   1526  OD1 ASP B  47      -3.242  13.085 -40.890  1.00 42.56           O
ATOM   1527  OD2 ASP B  47      -4.353  14.784 -40.072  1.00 40.67           O
ATOM   1528  N   LYS B  48      -2.903   9.994 -38.956  1.00 35.67           N
ATOM   1529  CA  LYS B  48      -2.152   9.032 -39.766  1.00 37.32           C
ATOM   1530  C   LYS B  48      -2.994   7.824 -40.150  1.00 35.67           C
ATOM   1531  O   LYS B  48      -2.802   7.251 -41.231  1.00 38.41           O
ATOM   1532  CB  LYS B  48      -0.896   8.554 -39.027  1.00 42.58           C
ATOM   1533  CG  LYS B  48       0.272   9.547 -39.003  1.00 45.84           C
ATOM   1534  CD  LYS B  48       1.601   8.811 -38.750  1.00 53.25           C
ATOM   1535  CE  LYS B  48       2.745   9.765 -38.380  1.00 58.54           C
ATOM   1536  NZ  LYS B  48       2.852  10.030 -36.905  1.00 60.69           N
ATOM   1537  N   SER B  49      -3.914   7.406 -39.290  1.00 32.18           N
ATOM   1538  CA  SER B  49      -4.755   6.259 -39.593  1.00 35.54           C
ATOM   1539  C   SER B  49      -6.146   6.664 -40.098  1.00 33.00           C
ATOM   1540  O   SER B  49      -7.063   5.835 -40.110  1.00 31.49           O
ATOM   1541  CB  SER B  49      -4.846   5.354 -38.366  1.00 29.53           C
ATOM   1542  OG  SER B  49      -5.155   6.126 -37.226  1.00 42.09           O
ATOM   1543  N   ASP B  50      -6.320   7.930 -40.487  1.00 31.17           N
ATOM   1544  CA  ASP B  50      -7.460   8.386 -41.287  1.00 32.20           C
ATOM   1545  C   ASP B  50      -8.770   8.351 -40.506  1.00 29.10           C
ATOM   1546  O   ASP B  50      -9.831   8.020 -41.049  1.00 27.87           O
ATOM   1547  CB  ASP B  50      -7.580   7.588 -42.592  1.00 32.38           C
ATOM   1548  CG  ASP B  50      -6.365   7.774 -43.497  1.00 34.62           C
ATOM   1549  OD1 ASP B  50      -6.121   8.917 -43.959  1.00 35.52           O
ATOM   1550  OD2 ASP B  50      -5.653   6.778 -43.739  1.00 31.97           O
ATOM   1551  N   TYR B  51      -8.696   8.704 -39.228  1.00 32.01           N
ATOM   1552  CA  TYR B  51      -9.874   8.985 -38.426  1.00 28.69           C
ATOM   1553  C   TYR B  51     -10.298  10.438 -38.519  1.00 26.17           C
ATOM   1554  O   TYR B  51     -11.433  10.763 -38.165  1.00 27.01           O
ATOM   1555  CB  TYR B  51      -9.615   8.645 -36.959  1.00 27.58           C
ATOM   1556  CG  TYR B  51      -9.535   7.165 -36.691  1.00 30.81           C
ATOM   1557  CD1 TYR B  51     -10.688   6.427 -36.441  1.00 28.94           C
ATOM   1558  CD2 TYR B  51      -8.309   6.502 -36.688  1.00 33.65           C
ATOM   1559  CE1 TYR B  51     -10.625   5.069 -36.194  1.00 34.34           C
ATOM   1560  CE2 TYR B  51      -8.231   5.133 -36.438  1.00 33.83           C
ATOM   1561  CZ  TYR B  51      -9.396   4.425 -36.193  1.00 38.23           C
ATOM   1562  OH  TYR B  51      -9.337   3.068 -35.949  1.00 48.92           O
ATOM   1563  N   LEU B  52      -9.417  11.312 -38.980  1.00 23.28           N
ATOM   1564  CA  LEU B  52      -9.707  12.737 -39.001  1.00 21.98           C
ATOM   1565  C   LEU B  52      -8.670  13.415 -39.874  1.00 23.17           C
ATOM   1566  O   LEU B  52      -7.664  12.815 -40.258  1.00 26.76           O
ATOM   1567  CB  LEU B  52      -9.700  13.349 -37.591  1.00 22.13           C
ATOM   1568  CG  LEU B  52      -8.465  13.255 -36.684  1.00 26.25           C
ATOM   1569  CD1 LEU B  52      -7.316  14.204 -37.089  1.00 22.68           C
ATOM   1570  CD2 LEU B  52      -8.869  13.528 -35.219  1.00 24.79           C
ATOM   1571  N   VAL B  53      -8.906  14.690 -40.141  1.00 26.04           N
ATOM   1572  CA  VAL B  53      -7.906  15.557 -40.738  1.00 27.79           C
ATOM   1573  C   VAL B  53      -7.856  16.824 -39.909  1.00 25.87           C
ATOM   1574  O   VAL B  53      -8.836  17.216 -39.273  1.00 30.63           O
ATOM   1575  CB  VAL B  53      -8.197  15.906 -42.216  1.00 29.09           C
ATOM   1576  CG1 VAL B  53      -8.514  14.662 -43.008  1.00 27.97           C
ATOM   1577  CG2 VAL B  53      -9.340  16.878 -42.298  1.00 29.82           C
ATOM   1578  N   TYR B  54      -6.699  17.453 -39.899  1.00 28.96           N
ATOM   1579  CA  TYR B  54      -6.565  18.782 -39.339  1.00 31.70           C
ATOM   1580  C   TYR B  54      -6.692  19.802 -40.474  1.00 34.04           C
ATOM   1581  O   TYR B  54      -5.998  19.694 -41.496  1.00 33.51           O
ATOM   1582  CB  TYR B  54      -5.233  18.935 -38.605  1.00 24.10           C
ATOM   1583  CG  TYR B  54      -4.989  20.358 -38.174  1.00 31.75           C
ATOM   1584  CD1 TYR B  54      -5.615  20.879 -37.049  1.00 31.37           C
ATOM   1585  CD2 TYR B  54      -4.147  21.187 -38.898  1.00 36.32           C
ATOM   1586  CE1 TYR B  54      -5.400  22.193 -36.653  1.00 33.11           C
ATOM   1587  CE2 TYR B  54      -3.922  22.504 -38.509  1.00 36.95           C
ATOM   1588  CZ  TYR B  54      -4.555  22.996 -37.392  1.00 35.70           C
ATOM   1589  OH  TYR B  54      -4.333  24.298 -37.003  1.00 49.96           O
ATOM   1590  N   GLU B  55      -7.596  20.772 -40.305  1.00 30.41           N
ATOM   1591  CA  GLU B  55      -7.765  21.879 -41.238  1.00 28.80           C
ATOM   1592  C   GLU B  55      -7.230  23.154 -40.597  1.00 31.40           C
ATOM   1593  O   GLU B  55      -7.687  23.550 -39.519  1.00 32.18           O
ATOM   1594  CB  GLU B  55      -9.233  22.059 -41.629  1.00 29.14           C
ATOM   1595  CG  GLU B  55      -9.636  21.403 -42.937  1.00 31.91           C
ATOM   1596  CD  GLU B  55      -8.947  21.993 -44.163  1.00 33.09           C
ATOM   1597  OE1 GLU B  55      -7.845  21.502 -44.517  1.00 31.48           O
ATOM   1598  OE2 GLU B  55      -9.508  22.947 -44.764  1.00 31.99           O
ATOM   1599  N   ARG B  56      -6.284  23.800 -41.276  1.00 31.53           N
ATOM   1600  CA  ARG B  56      -5.653  25.012 -40.763  1.00 32.51           C
ATOM   1601  C   ARG B  56      -6.683  26.123 -40.506  1.00 30.84           C
ATOM   1602  O   ARG B  56      -7.498  26.438 -41.377  1.00 27.47           O
ATOM   1603  CB  ARG B  56      -4.595  25.464 -41.772  1.00 29.32           C
ATOM   1604  CG  ARG B  56      -3.699  26.586 -41.314  1.00 34.33           C
ATOM   1605  CD  ARG B  56      -2.823  26.180 -40.151  1.00 32.43           C
ATOM   1606  NE  ARG B  56      -1.986  25.023 -40.441  1.00 34.76           N
ATOM   1607  CZ  ARG B  56      -1.208  24.445 -39.531  1.00 40.87           C
ATOM   1608  NH1 ARG B  56      -1.175  24.930 -38.291  1.00 39.91           N
ATOM   1609  NH2 ARG B  56      -0.482  23.385 -39.849  1.00 41.87           N
ATOM   1610  N   TYR B  57      -6.638  26.712 -39.296  1.00 29.03           N
ATOM   1611  CA  TYR B  57      -7.517  27.795 -38.815  1.00 32.65           C
ATOM   1612  C   TYR B  57      -8.968  27.343 -38.623  1.00 33.08           C
ATOM   1613  O   TYR B  57      -9.892  28.177 -38.586  1.00 26.26           O
ATOM   1614  CB  TYR B  57      -7.466  29.044 -39.721  1.00 31.45           C
ATOM   1615  CG  TYR B  57      -6.056  29.437 -40.099  1.00 34.21           C
ATOM   1616  CD1 TYR B  57      -5.109  29.729 -39.116  1.00 31.86           C
ATOM   1617  CD2 TYR B  57      -5.658  29.487 -41.434  1.00 32.17           C
ATOM   1618  CE1 TYR B  57      -3.806  30.066 -39.451  1.00 33.86           C
ATOM   1619  CE2 TYR B  57      -4.350  29.843 -41.788  1.00 33.20           C
ATOM   1620  CZ  TYR B  57      -3.429  30.121 -40.794  1.00 34.55           C
ATOM   1621  OH  TYR B  57      -2.137  30.451 -41.136  1.00 28.78           O
ATOM   1622  N   ARG B  58      -9.188  26.037 -38.487  1.00 27.95           N
ATOM   1623  CA  ARG B  58     -10.506  25.509 -38.177  1.00 29.73           C
ATOM   1624  C   ARG B  58     -10.418  24.519 -37.017  1.00 32.58           C
ATOM   1625  O   ARG B  58     -11.105  24.682 -36.007  1.00 35.07           O
ATOM   1626  CB  ARG B  58     -11.113  24.837 -39.409  1.00 31.26           C
ATOM   1627  CG  ARG B  58     -11.377  25.781 -40.571  1.00 29.15           C
ATOM   1628  CD  ARG B  58     -12.565  26.734 -40.330  1.00 29.45           C
ATOM   1629  NE  ARG B  58     -12.770  27.555 -41.523  1.00 27.07           N
ATOM   1630  CZ  ARG B  58     -12.090  28.664 -41.793  1.00 26.76           C
ATOM   1631  NH1 ARG B  58     -11.179  29.125 -40.941  1.00 27.51           N
ATOM   1632  NH2 ARG B  58     -12.327  29.322 -42.917  1.00 30.93           N
ATOM   1633  N   GLY B  59      -9.552  23.509 -37.144  1.00 33.50           N
ATOM   1634  CA  GLY B  59      -9.510  22.393 -36.221  1.00 32.10           C
ATOM   1635  C   GLY B  59      -9.675  21.067 -36.946  1.00 32.55           C
ATOM   1636  O   GLY B  59      -9.282  20.922 -38.104  1.00 32.29           O
ATOM   1637  N   LEU B  60     -10.294  20.116 -36.255  1.00 33.65           N
ATOM   1638  CA  LEU B  60     -10.353  18.734 -36.699  1.00 28.07           C
ATOM   1639  C   LEU B  60     -11.703  18.399 -37.325  1.00 29.91           C
ATOM   1640  O   LEU B  60     -12.748  18.849 -36.850  1.00 31.61           O
ATOM   1641  CB  LEU B  60     -10.093  17.803 -35.513  1.00 30.93           C
ATOM   1642  CG  LEU B  60      -8.795  18.083 -34.760  1.00 34.90           C
ATOM   1643  CD1 LEU B  60      -8.714  17.177 -33.557  1.00 34.04           C
ATOM   1644  CD2 LEU B  60      -7.592  17.859 -35.679  1.00 29.93           C
ATOM   1645  N   ILE B  61     -11.673  17.596 -38.389  1.00 29.72           N
ATOM   1646  CA  ILE B  61     -12.868  16.989 -38.971  1.00 33.01           C
ATOM   1647  C   ILE B  61     -12.652  15.494 -39.026  1.00 26.36           C
ATOM   1648  O   ILE B  61     -11.588  15.036 -39.452  1.00 27.97           O
ATOM   1649  CB  ILE B  61     -13.169  17.466 -40.406  1.00 31.24           C
ATOM   1650  CG1 ILE B  61     -12.908  18.937 -40.542  1.00 40.57           C
ATOM   1651  CG2 ILE B  61     -14.603  17.073 -40.858  1.00 27.00           C
ATOM   1652  CD1 ILE B  61     -11.475  19.218 -40.943  1.00 46.49           C
ATOM   1653  N   LEU B  62     -13.692  14.742 -38.695  1.00 26.04           N
ATOM   1654  CA  LEU B  62     -13.619  13.295 -38.717  1.00 25.82           C
ATOM   1655  C   LEU B  62     -13.817  12.783 -40.134  1.00 24.74           C
ATOM   1656  O   LEU B  62     -14.602  13.338 -40.899  1.00 32.61           O
ATOM   1657  CB  LEU B  62     -14.682  12.713 -37.780  1.00 26.95           C
ATOM   1658  CG  LEU B  62     -14.483  13.066 -36.303  1.00 33.64           C
ATOM   1659  CD1 LEU B  62     -15.740  12.773 -35.457  1.00 28.05           C
ATOM   1660  CD2 LEU B  62     -13.228  12.326 -35.741  1.00 32.15           C
ATOM   1661  N   THR B  63     -13.079  11.739 -40.500  1.00 26.39           N
ATOM   1662  CA  THR B  63     -13.393  11.033 -41.729  1.00 26.29           C
ATOM   1663  C   THR B  63     -14.702  10.270 -41.548  1.00 26.81           C
ATOM   1664  O   THR B  63     -15.310  10.283 -40.477  1.00 30.58           O
ATOM   1665  CB  THR B  63     -12.257  10.098 -42.108  1.00 24.73           C
ATOM   1666  OG1 THR B  63     -12.115   9.109 -41.085  1.00 26.23           O
ATOM   1667  CG2 THR B  63     -10.941  10.884 -42.249  1.00 25.04           C
ATOM   1668  N   ALA B  64     -15.162   9.619 -42.617  1.00 26.65           N
ATOM   1669  CA  ALA B  64     -16.373   8.810 -42.513  1.00 31.78           C
ATOM   1670  C   ALA B  64     -16.213   7.742 -41.444  1.00 30.54           C
ATOM   1671  O   ALA B  64     -17.128   7.504 -40.650  1.00 29.83           O
ATOM   1672  CB  ALA B  64     -16.710   8.168 -43.862  1.00 25.75           C
ATOM   1673  N   LYS B  65     -15.042   7.100 -41.408  1.00 32.11           N
ATOM   1674  CA  LYS B  65     -14.735   6.127 -40.368  1.00 30.38           C
ATOM   1675  C   LYS B  65     -14.747   6.774 -38.989  1.00 32.93           C
ATOM   1676  O   LYS B  65     -15.337   6.238 -38.045  1.00 34.63           O
ATOM   1677  CB  LYS B  65     -13.374   5.490 -40.656  1.00 31.86           C
ATOM   1678  CG  LYS B  65     -12.769   4.755 -39.476  1.00 35.83           C
ATOM   1679  CD  LYS B  65     -11.541   3.959 -39.891  1.00 34.40           C
ATOM   1680  CE  LYS B  65     -10.327   4.860 -40.080  1.00 35.69           C
ATOM   1681  NZ  LYS B  65      -9.112   4.029 -40.354  1.00 38.99           N
ATOM   1682  N   GLY B  66     -14.094   7.928 -38.850  1.00 29.67           N
ATOM   1683  CA  GLY B  66     -14.049   8.574 -37.551  1.00 28.46           C
ATOM   1684  C   GLY B  66     -15.422   9.021 -37.093  1.00 29.83           C
ATOM   1685  O   GLY B  66     -15.757   8.911 -35.910  1.00 32.05           O
ATOM   1686  N   LYS B  67     -16.237   9.519 -38.029  1.00 30.28           N
ATOM   1687  CA  LYS B  67     -17.559  10.048 -37.701  1.00 32.61           C
ATOM   1688  C   LYS B  67     -18.514   8.931 -37.314  1.00 29.52           C
ATOM   1689  O   LYS B  67     -19.252   9.037 -36.331  1.00 33.59           O
ATOM   1690  CB  LYS B  67     -18.116  10.829 -38.891  1.00 29.99           C
ATOM   1691  CG  LYS B  67     -19.468  11.456 -38.645  1.00 37.27           C
ATOM   1692  CD  LYS B  67     -19.927  12.258 -39.870  1.00 47.92           C
ATOM   1693  CE  LYS B  67     -20.433  13.655 -39.485  1.00 52.22           C
ATOM   1694  NZ  LYS B  67     -21.894  13.857 -39.759  1.00 56.78           N
ATOM   1695  N   LYS B  68     -18.514   7.852 -38.086  1.00 31.39           N
ATOM   1696  CA  LYS B  68     -19.380   6.730 -37.770  1.00 35.17           C
ATOM   1697  C   LYS B  68     -19.043   6.153 -36.398  1.00 36.71           C
ATOM   1698  O   LYS B  68     -19.940   5.733 -35.659  1.00 30.06           O
ATOM   1699  CB  LYS B  68     -19.258   5.696 -38.893  1.00 36.07           C
ATOM   1700  CG  LYS B  68     -19.271   4.250 -38.488  1.00 38.99           C
ATOM   1701  CD  LYS B  68     -19.166   3.355 -39.723  1.00 44.65           C
ATOM   1702  CE  LYS B  68     -20.054   2.113 -39.575  1.00 64.16           C
ATOM   1703  NZ  LYS B  68     -19.859   1.108 -40.668  1.00 62.38           N
ATOM   1704  N   ILE B  69     -17.765   6.188 -36.019  1.00 34.80           N
ATOM   1705  CA  ILE B  69     -17.358   5.698 -34.711  1.00 30.05           C
ATOM   1706  C   ILE B  69     -17.746   6.695 -33.622  1.00 35.57           C
ATOM   1707  O   ILE B  69     -18.366   6.327 -32.615  1.00 34.51           O
ATOM   1708  CB  ILE B  69     -15.848   5.394 -34.722  1.00 33.74           C
ATOM   1709  CG1 ILE B  69     -15.606   4.071 -35.463  1.00 33.30           C
ATOM   1710  CG2 ILE B  69     -15.271   5.371 -33.308  1.00 31.13           C
ATOM   1711  CD1 ILE B  69     -14.155   3.795 -35.788  1.00 36.35           C
ATOM   1712  N   GLY B  70     -17.400   7.975 -33.808  1.00 33.89           N
ATOM   1713  CA  GLY B  70     -17.716   8.972 -32.795  1.00 28.80           C
ATOM   1714  C   GLY B  70     -19.208   9.099 -32.541  1.00 36.01           C
ATOM   1715  O   GLY B  70     -19.641   9.292 -31.401  1.00 34.30           O
ATOM   1716  N   LYS B  71     -20.015   8.996 -33.602  1.00 36.50           N
ATOM   1717  CA  LYS B  71     -21.468   8.975 -33.445  1.00 36.20           C
ATOM   1718  C   LYS B  71     -21.921   7.792 -32.586  1.00 33.42           C
ATOM   1719  O   LYS B  71     -22.721   7.952 -31.660  1.00 30.82           O
ATOM   1720  CB  LYS B  71     -22.133   8.924 -34.821  1.00 30.47           C
ATOM   1721  CG  LYS B  71     -23.636   9.126 -34.809  1.00 38.29           C
ATOM   1722  CD  LYS B  71     -24.213   8.874 -36.194  1.00 39.86           C
ATOM   1723  CE  LYS B  71     -25.730   8.949 -36.213  1.00 40.02           C
ATOM   1724  NZ  LYS B  71     -26.242   8.237 -37.429  1.00 46.73           N
ATOM   1725  N   ARG B  72     -21.427   6.591 -32.886  1.00 31.08           N
ATOM   1726  CA  ARG B  72     -21.833   5.431 -32.103  1.00 33.33           C
ATOM   1727  C   ARG B  72     -21.411   5.569 -30.645  1.00 35.92           C
ATOM   1728  O   ARG B  72     -22.135   5.131 -29.740  1.00 37.96           O
ATOM   1729  CB  ARG B  72     -21.254   4.160 -32.706  1.00 33.45           C
ATOM   1730  CG  ARG B  72     -22.130   2.973 -32.479  1.00 37.49           C
ATOM   1731  CD  ARG B  72     -21.407   1.692 -32.800  1.00 37.81           C
ATOM   1732  NE  ARG B  72     -22.321   0.562 -32.704  1.00 42.15           N
ATOM   1733  CZ  ARG B  72     -21.962  -0.703 -32.897  1.00 41.75           C
ATOM   1734  NH1 ARG B  72     -20.708  -0.997 -33.204  1.00 37.46           N
ATOM   1735  NH2 ARG B  72     -22.862  -1.672 -32.782  1.00 45.12           N
ATOM   1736  N   LEU B  73     -20.260   6.204 -30.396  1.00 30.17           N
ATOM   1737  CA  LEU B  73     -19.780   6.387 -29.028  1.00 32.74           C
ATOM   1738  C   LEU B  73     -20.637   7.380 -28.257  1.00 35.99           C
ATOM   1739  O   LEU B  73     -20.857   7.212 -27.046  1.00 31.18           O
ATOM   1740  CB  LEU B  73     -18.328   6.865 -29.039  1.00 30.84           C
ATOM   1741  CG  LEU B  73     -17.257   5.876 -29.476  1.00 33.07           C
ATOM   1742  CD1 LEU B  73     -15.917   6.591 -29.616  1.00 30.92           C
ATOM   1743  CD2 LEU B  73     -17.179   4.728 -28.461  1.00 28.20           C
ATOM   1744  N   VAL B  74     -21.065   8.455 -28.925  1.00 32.37           N
ATOM   1745  CA  VAL B  74     -21.945   9.434 -28.294  1.00 34.38           C
ATOM   1746  C   VAL B  74     -23.275   8.789 -27.947  1.00 30.76           C
ATOM   1747  O   VAL B  74     -23.847   9.042 -26.883  1.00 31.10           O
ATOM   1748  CB  VAL B  74     -22.131  10.654 -29.220  1.00 36.74           C
ATOM   1749  CG1 VAL B  74     -23.318  11.502 -28.780  1.00 27.19           C
ATOM   1750  CG2 VAL B  74     -20.848  11.486 -29.265  1.00 34.03           C
ATOM   1751  N   TYR B  75     -23.789   7.956 -28.853  1.00 32.01           N
ATOM   1752  CA  TYR B  75     -25.032   7.243 -28.599  1.00 35.21           C
ATOM   1753  C   TYR B  75     -24.910   6.367 -27.358  1.00 36.73           C
ATOM   1754  O   TYR B  75     -25.807   6.359 -26.509  1.00 34.93           O
ATOM   1755  CB  TYR B  75     -25.413   6.409 -29.826  1.00 32.56           C
ATOM   1756  CG  TYR B  75     -26.446   5.317 -29.571  1.00 38.93           C
ATOM   1757  CD1 TYR B  75     -27.800   5.619 -29.421  1.00 38.70           C
ATOM   1758  CD2 TYR B  75     -26.063   3.976 -29.498  1.00 41.03           C
ATOM   1759  CE1 TYR B  75     -28.748   4.607 -29.181  1.00 38.94           C
ATOM   1760  CE2 TYR B  75     -26.992   2.964 -29.266  1.00 38.32           C
ATOM   1761  CZ  TYR B  75     -28.335   3.285 -29.115  1.00 43.37           C
ATOM   1762  OH  TYR B  75     -29.249   2.267 -28.898  1.00 52.73           O
ATOM   1763  N   ARG B  76     -23.786   5.654 -27.222  1.00 35.09           N
ATOM   1764  CA  ARG B  76     -23.580   4.782 -26.069  1.00 35.04           C
ATOM   1765  C   ARG B  76     -23.558   5.572 -24.760  1.00 33.57           C
ATOM   1766  O   ARG B  76     -24.202   5.190 -23.775  1.00 30.84           O
ATOM   1767  CB  ARG B  76     -22.282   3.992 -26.244  1.00 28.29           C
ATOM   1768  CG  ARG B  76     -21.874   3.182 -25.024  1.00 29.80           C
ATOM   1769  CD  ARG B  76     -20.642   2.339 -25.320  1.00 35.81           C
ATOM   1770  NE  ARG B  76     -19.392   3.079 -25.187  1.00 34.54           N
ATOM   1771  CZ  ARG B  76     -18.211   2.628 -25.600  1.00 35.04           C
ATOM   1772  NH1 ARG B  76     -18.127   1.446 -26.203  1.00 36.62           N
ATOM   1773  NH2 ARG B  76     -17.116   3.356 -25.411  1.00 32.31           N
ATOM   1774  N   HIS B  77     -22.804   6.668 -24.725  1.00 34.78           N
ATOM   1775  CA  HIS B  77     -22.768   7.507 -23.532  1.00 34.72           C
ATOM   1776  C   HIS B  77     -24.148   8.068 -23.202  1.00 36.26           C
ATOM   1777  O   HIS B  77     -24.556   8.079 -22.034  1.00 35.09           O
ATOM   1778  CB  HIS B  77     -21.757   8.636 -23.728  1.00 35.81           C
ATOM   1779  CG  HIS B  77     -21.519   9.475 -22.509  1.00 35.55           C
ATOM   1780  ND1 HIS B  77     -22.405  10.443 -22.081  1.00 38.15           N
ATOM   1781  CD2 HIS B  77     -20.469   9.522 -21.655  1.00 37.62           C
ATOM   1782  CE1 HIS B  77     -21.919  11.038 -21.005  1.00 39.69           C
ATOM   1783  NE2 HIS B  77     -20.746  10.496 -20.725  1.00 46.38           N
ATOM   1784  N   ASP B  78     -24.881   8.542 -24.214  1.00 32.97           N
ATOM   1785  CA  ASP B  78     -26.192   9.130 -23.947  1.00 36.62           C
ATOM   1786  C   ASP B  78     -27.189   8.073 -23.483  1.00 34.17           C
ATOM   1787  O   ASP B  78     -28.010   8.333 -22.599  1.00 31.87           O
ATOM   1788  CB  ASP B  78     -26.717   9.855 -25.191  1.00 37.02           C
ATOM   1789  CG  ASP B  78     -25.926  11.130 -25.517  1.00 37.83           C
ATOM   1790  OD1 ASP B  78     -25.118  11.571 -24.675  1.00 34.51           O
ATOM   1791  OD2 ASP B  78     -26.124  11.693 -26.616  1.00 43.60           O
ATOM   1792  N   LEU B  79     -27.133   6.879 -24.069  1.00 27.13           N
ATOM   1793  CA  LEU B  79     -28.053   5.815 -23.688  1.00 30.97           C
ATOM   1794  C   LEU B  79     -27.791   5.356 -22.256  1.00 33.16           C
ATOM   1795  O   LEU B  79     -28.722   5.221 -21.456  1.00 29.51           O
ATOM   1796  CB  LEU B  79     -27.927   4.647 -24.664  1.00 28.91           C
ATOM   1797  CG  LEU B  79     -28.772   3.414 -24.327  1.00 34.66           C
ATOM   1798  CD1 LEU B  79     -30.269   3.680 -24.577  1.00 32.03           C
ATOM   1799  CD2 LEU B  79     -28.297   2.207 -25.111  1.00 27.31           C
ATOM   1800  N   LEU B  80     -26.521   5.128 -21.912  1.00 33.20           N
ATOM   1801  CA  LEU B  80     -26.184   4.766 -20.542  1.00 35.18           C
ATOM   1802  C   LEU B  80     -26.615   5.849 -19.569  1.00 32.69           C
ATOM   1803  O   LEU B  80     -27.151   5.546 -18.497  1.00 36.63           O
ATOM   1804  CB  LEU B  80     -24.686   4.485 -20.417  1.00 27.68           C
ATOM   1805  CG  LEU B  80     -24.339   3.227 -21.215  1.00 32.99           C
ATOM   1806  CD1 LEU B  80     -22.844   2.979 -21.209  1.00 32.07           C
ATOM   1807  CD2 LEU B  80     -25.102   2.018 -20.684  1.00 28.91           C
ATOM   1808  N   GLU B  81     -26.399   7.117 -19.920  1.00 34.25           N
ATOM   1809  CA  GLU B  81     -26.870   8.203 -19.061  1.00 34.67           C
ATOM   1810  C   GLU B  81     -28.385   8.145 -18.890  1.00 34.78           C
ATOM   1811  O   GLU B  81     -28.900   8.271 -17.773  1.00 36.03           O
ATOM   1812  CB  GLU B  81     -26.435   9.554 -19.627  1.00 38.20           C
ATOM   1813  CG  GLU B  81     -26.960  10.755 -18.854  1.00 43.69           C
ATOM   1814  CD  GLU B  81     -26.164  12.027 -19.121  1.00 52.20           C
ATOM   1815  OE1 GLU B  81     -26.521  13.085 -18.550  1.00 53.50           O
ATOM   1816  OE2 GLU B  81     -25.180  11.967 -19.893  1.00 54.51           O
ATOM   1817  N   ASP B  82     -29.118   7.928 -19.985  1.00 33.79           N
ATOM   1818  CA  ASP B  82     -30.572   7.821 -19.888  1.00 37.86           C
ATOM   1819  C   ASP B  82     -30.978   6.619 -19.050  1.00 37.00           C
ATOM   1820  O   ASP B  82     -31.873   6.712 -18.202  1.00 41.18           O
ATOM   1821  CB  ASP B  82     -31.197   7.717 -21.281  1.00 37.40           C
ATOM   1822  CG  ASP B  82     -31.232   9.052 -22.008  1.00 42.37           C
ATOM   1823  OD1 ASP B  82     -30.924  10.089 -21.378  1.00 45.45           O
ATOM   1824  OD2 ASP B  82     -31.594   9.062 -23.202  1.00 48.30           O
ATOM   1825  N   PHE B  83     -30.330   5.479 -19.291  1.00 38.46           N
ATOM   1826  CA  PHE B  83     -30.647   4.251 -18.581  1.00 35.68           C
ATOM   1827  C   PHE B  83     -30.468   4.416 -17.072  1.00 34.41           C
ATOM   1828  O   PHE B  83     -31.332   4.008 -16.289  1.00 31.27           O
ATOM   1829  CB  PHE B  83     -29.772   3.123 -19.134  1.00 30.59           C
ATOM   1830  CG  PHE B  83     -29.653   1.943 -18.227  1.00 31.55           C
ATOM   1831  CD1 PHE B  83     -30.716   1.062 -18.068  1.00 34.55           C
ATOM   1832  CD2 PHE B  83     -28.479   1.708 -17.534  1.00 30.38           C
ATOM   1833  CE1 PHE B  83     -30.616  -0.032 -17.225  1.00 29.31           C
ATOM   1834  CE2 PHE B  83     -28.372   0.618 -16.680  1.00 36.71           C
ATOM   1835  CZ  PHE B  83     -29.440  -0.255 -16.528  1.00 30.44           C
ATOM   1836  N   LEU B  84     -29.369   5.039 -16.650  1.00 34.46           N
ATOM   1837  CA  LEU B  84     -29.108   5.192 -15.226  1.00 35.82           C
ATOM   1838  C   LEU B  84     -30.096   6.143 -14.569  1.00 38.73           C
ATOM   1839  O   LEU B  84     -30.549   5.886 -13.448  1.00 39.30           O
ATOM   1840  CB  LEU B  84     -27.676   5.672 -15.007  1.00 34.81           C
ATOM   1841  CG  LEU B  84     -26.632   4.649 -15.445  1.00 37.33           C
ATOM   1842  CD1 LEU B  84     -25.247   5.126 -15.066  1.00 39.16           C
ATOM   1843  CD2 LEU B  84     -26.933   3.298 -14.825  1.00 33.94           C
ATOM   1844  N   LYS B  85     -30.417   7.263 -15.231  1.00 39.02           N
ATOM   1845  CA  LYS B  85     -31.444   8.162 -14.707  1.00 39.04           C
ATOM   1846  C   LYS B  85     -32.762   7.428 -14.546  1.00 35.60           C
ATOM   1847  O   LYS B  85     -33.398   7.477 -13.488  1.00 34.83           O
ATOM   1848  CB  LYS B  85     -31.629   9.367 -15.632  1.00 41.16           C
ATOM   1849  CG  LYS B  85     -30.407  10.253 -15.771  1.00 48.13           C
ATOM   1850  CD  LYS B  85     -30.762  11.648 -16.284  1.00 58.06           C
ATOM   1851  CE  LYS B  85     -30.255  11.876 -17.703  1.00 56.51           C
ATOM   1852  NZ  LYS B  85     -30.341  13.310 -18.089  1.00 65.18           N
ATOM   1853  N   MET B  86     -33.165   6.718 -15.593  1.00 36.98           N
ATOM   1854  CA  MET B  86     -34.469   6.077 -15.634  1.00 35.58           C
ATOM   1855  C   MET B  86     -34.676   5.101 -14.479  1.00 38.96           C
ATOM   1856  O   MET B  86     -35.775   5.008 -13.922  1.00 38.60           O
ATOM   1857  CB  MET B  86     -34.614   5.378 -16.974  1.00 34.23           C
ATOM   1858  CG  MET B  86     -35.833   4.539 -17.101  1.00 36.12           C
ATOM   1859  SD  MET B  86     -35.696   3.443 -18.519  1.00 55.81           S
ATOM   1860  CE  MET B  86     -35.909   4.608 -19.864  1.00 43.65           C
ATOM   1861  N   ILE B  87     -33.628   4.371 -14.092  1.00 35.32           N
ATOM   1862  CA  ILE B  87     -33.773   3.410 -13.007  1.00 38.26           C
ATOM   1863  C   ILE B  87     -33.546   4.031 -11.640  1.00 34.50           C
ATOM   1864  O   ILE B  87     -33.628   3.320 -10.634  1.00 37.93           O
ATOM   1865  CB  ILE B  87     -32.827   2.206 -13.188  1.00 33.81           C
ATOM   1866  CG1 ILE B  87     -31.372   2.609 -12.944  1.00 35.08           C
ATOM   1867  CG2 ILE B  87     -33.001   1.623 -14.570  1.00 36.18           C
ATOM   1868  CD1 ILE B  87     -30.409   1.437 -13.068  1.00 38.65           C
ATOM   1869  N   GLY B  88     -33.261   5.326 -11.567  1.00 37.79           N
ATOM   1870  CA  GLY B  88     -33.254   6.027 -10.299  1.00 35.35           C
ATOM   1871  C   GLY B  88     -31.919   6.202  -9.603  1.00 35.94           C
ATOM   1872  O   GLY B  88     -31.910   6.525  -8.409  1.00 36.68           O
ATOM   1873  N   VAL B  89     -30.797   5.986 -10.292  1.00 37.58           N
ATOM   1874  CA  VAL B  89     -29.505   6.332  -9.717  1.00 40.18           C
ATOM   1875  C   VAL B  89     -29.505   7.823  -9.407  1.00 44.04           C
ATOM   1876  O   VAL B  89     -29.971   8.632 -10.223  1.00 42.35           O
ATOM   1877  CB  VAL B  89     -28.375   5.944 -10.684  1.00 37.84           C
ATOM   1878  CG1 VAL B  89     -27.031   6.317 -10.107  1.00 43.70           C
ATOM   1879  CG2 VAL B  89     -28.424   4.457 -10.998  1.00 30.29           C
ATOM   1880  N   ASP B  90     -29.020   8.198  -8.210  1.00 45.55           N
ATOM   1881  CA  ASP B  90     -29.027   9.612  -7.833  1.00 55.75           C
ATOM   1882  C   ASP B  90     -28.236  10.422  -8.855  1.00 61.31           C
ATOM   1883  O   ASP B  90     -27.319   9.910  -9.505  1.00 61.78           O
ATOM   1884  CB  ASP B  90     -28.501   9.843  -6.392  1.00 56.04           C
ATOM   1885  CG  ASP B  90     -27.000   9.543  -6.212  1.00 66.88           C
ATOM   1886  OD2 ASP B  90     -26.259   9.579  -7.205  1.00 71.18           O
ATOM   1887  OD1 ASP B  90     -26.535   9.255  -5.074  1.00 75.27           O
ATOM   1888  N   SER B  91     -28.640  11.677  -9.044  1.00 62.30           N
ATOM   1889  CA  SER B  91     -27.972  12.500 -10.041  1.00 64.87           C
ATOM   1890  C   SER B  91     -26.507  12.758  -9.686  1.00 68.74           C
ATOM   1891  O   SER B  91     -25.733  13.158 -10.564  1.00 68.90           O
ATOM   1892  CB  SER B  91     -28.741  13.808 -10.212  1.00 63.84           C
ATOM   1893  OG  SER B  91     -28.790  14.504  -8.980  1.00 72.59           O
ATOM   1894  N   ASP B  92     -26.090  12.498  -8.442  1.00 65.26           N
ATOM   1895  CA  ASP B  92     -24.717  12.777  -8.039  1.00 65.24           C
ATOM   1896  C   ASP B  92     -23.800  11.551  -8.121  1.00 66.00           C
ATOM   1897  O   ASP B  92     -22.629  11.647  -7.740  1.00 66.33           O
ATOM   1898  CB  ASP B  92     -24.680  13.398  -6.635  1.00 70.02           C
ATOM   1899  CG  ASP B  92     -24.844  12.376  -5.519  1.00 75.01           C
ATOM   1900  OD1 ASP B  92     -23.833  11.748  -5.114  1.00 71.03           O
ATOM   1901  OD2 ASP B  92     -25.990  12.228  -5.024  1.00 73.92           O
ATOM   1902  N   HIS B  93     -24.278  10.415  -8.650  1.00 61.58           N
ATOM   1903  CA  HIS B  93     -23.363   9.363  -9.083  1.00 61.66           C
ATOM   1904  C   HIS B  93     -23.464   9.030 -10.564  1.00 57.95           C
ATOM   1905  O   HIS B  93     -22.738   8.137 -11.016  1.00 54.46           O
ATOM   1906  CB  HIS B  93     -23.557   8.024  -8.332  1.00 61.18           C
ATOM   1907  CG  HIS B  93     -23.592   8.095  -6.839  1.00 70.44           C
ATOM   1908  ND1 HIS B  93     -22.764   8.899  -6.086  1.00 76.62           N
ATOM   1909  CD2 HIS B  93     -24.287   7.342  -5.952  1.00 72.43           C
ATOM   1910  CE1 HIS B  93     -23.007   8.696  -4.798  1.00 72.61           C
ATOM   1911  NE2 HIS B  93     -23.932   7.758  -4.690  1.00 72.64           N
ATOM   1912  N   ILE B  94     -24.338   9.700 -11.323  1.00 60.84           N
ATOM   1913  CA  ILE B  94     -24.609   9.283 -12.706  1.00 57.61           C
ATOM   1914  C   ILE B  94     -23.369   9.422 -13.579  1.00 56.45           C
ATOM   1915  O   ILE B  94     -22.960   8.470 -14.261  1.00 54.01           O
ATOM   1916  CB  ILE B  94     -25.795  10.064 -13.301  1.00 57.94           C
ATOM   1917  CG1 ILE B  94     -27.094   9.618 -12.635  1.00 54.95           C
ATOM   1918  CG2 ILE B  94     -25.874   9.858 -14.820  1.00 51.11           C
ATOM   1919  CD1 ILE B  94     -28.310  10.387 -13.068  1.00 60.15           C
ATOM   1920  N   TYR B  95     -22.762  10.612 -13.579  1.00 55.92           N
ATOM   1921  CA  TYR B  95     -21.570  10.852 -14.388  1.00 57.48           C
ATOM   1922  C   TYR B  95     -20.502   9.786 -14.146  1.00 53.77           C
ATOM   1923  O   TYR B  95     -19.956   9.203 -15.089  1.00 48.97           O
ATOM   1924  CB  TYR B  95     -21.017  12.248 -14.086  1.00 61.06           C
ATOM   1925  CG  TYR B  95     -19.836  12.639 -14.943  1.00 68.79           C
ATOM   1926  CD1 TYR B  95     -20.007  12.964 -16.288  1.00 69.09           C
ATOM   1927  CD2 TYR B  95     -18.551  12.688 -14.411  1.00 65.64           C
ATOM   1928  CE1 TYR B  95     -18.928  13.324 -17.084  1.00 66.49           C
ATOM   1929  CE2 TYR B  95     -17.467  13.050 -15.195  1.00 63.36           C
ATOM   1930  CZ  TYR B  95     -17.659  13.364 -16.534  1.00 70.57           C
ATOM   1931  OH  TYR B  95     -16.582  13.718 -17.323  1.00 68.77           O
ATOM   1932  N   GLU B  96     -20.212   9.502 -12.879  1.00 56.25           N
ATOM   1933  CA  GLU B  96     -19.145   8.557 -12.560  1.00 58.81           C
ATOM   1934  C   GLU B  96     -19.500   7.142 -13.007  1.00 53.35           C
ATOM   1935  O   GLU B  96     -18.632   6.393 -13.472  1.00 53.88           O
ATOM   1936  CB  GLU B  96     -18.851   8.597 -11.060  1.00 57.45           C
ATOM   1937  CG  GLU B  96     -17.696   7.716 -10.623  1.00 67.28           C
ATOM   1938  CD  GLU B  96     -17.685   7.470  -9.119  1.00 79.47           C
ATOM   1939  OE1 GLU B  96     -18.743   7.661  -8.471  1.00 84.31           O
ATOM   1940  OE2 GLU B  96     -16.619   7.084  -8.589  1.00 76.34           O
ATOM   1941  N   ASP B  97     -20.767   6.754 -12.877  1.00 48.79           N
ATOM   1942  CA  ASP B  97     -21.154   5.422 -13.318  1.00 50.67           C
ATOM   1943  C   ASP B  97     -21.004   5.276 -14.829  1.00 49.42           C
ATOM   1944  O   ASP B  97     -20.522   4.240 -15.307  1.00 47.00           O
ATOM   1945  CB  ASP B  97     -22.583   5.110 -12.863  1.00 49.57           C
ATOM   1946  CG  ASP B  97     -22.657   4.688 -11.388  1.00 46.44           C
ATOM   1947  OD2 ASP B  97     -23.628   5.067 -10.697  1.00 47.11           O
ATOM   1948  OD1 ASP B  97     -21.741   3.981 -10.918  1.00 40.35           O
ATOM   1949  N   VAL B  98     -21.361   6.313 -15.598  1.00 43.81           N
ATOM   1950  CA  VAL B  98     -21.321   6.196 -17.055  1.00 44.10           C
ATOM   1951  C   VAL B  98     -19.887   6.033 -17.547  1.00 42.99           C
ATOM   1952  O   VAL B  98     -19.592   5.157 -18.371  1.00 39.82           O
ATOM   1953  CB  VAL B  98     -22.010   7.398 -17.723  1.00 42.54           C
ATOM   1954  CG1 VAL B  98     -21.829   7.316 -19.233  1.00 40.06           C
ATOM   1955  CG2 VAL B  98     -23.492   7.419 -17.382  1.00 38.90           C
ATOM   1956  N   GLU B  99     -18.974   6.878 -17.061  1.00 44.66           N
ATOM   1957  CA  GLU B  99     -17.585   6.749 -17.485  1.00 45.87           C
ATOM   1958  C   GLU B  99     -16.959   5.460 -16.971  1.00 44.65           C
ATOM   1959  O   GLU B  99     -16.137   4.855 -17.668  1.00 46.26           O
ATOM   1960  CB  GLU B  99     -16.782   7.960 -17.027  1.00 51.08           C
ATOM   1961  CG  GLU B  99     -17.419   9.282 -17.436  1.00 61.28           C
ATOM   1962  CD  GLU B  99     -16.476  10.174 -18.221  1.00 68.84           C
ATOM   1963  OE1 GLU B  99     -16.493  10.104 -19.470  1.00 70.58           O
ATOM   1964  OE2 GLU B  99     -15.706  10.932 -17.588  1.00 75.65           O
ATOM   1965  N   GLY B 100     -17.357   5.005 -15.781  1.00 42.84           N
ATOM   1966  CA  GLY B 100     -16.816   3.763 -15.257  1.00 40.88           C
ATOM   1967  C   GLY B 100     -17.180   2.539 -16.077  1.00 41.40           C
ATOM   1968  O   GLY B 100     -16.404   1.582 -16.144  1.00 41.69           O
ATOM   1969  N   ILE B 101     -18.344   2.548 -16.726  1.00 34.82           N
ATOM   1970  CA  ILE B 101     -18.824   1.363 -17.414  1.00 35.96           C
ATOM   1971  C   ILE B 101     -18.713   1.435 -18.927  1.00 37.46           C
ATOM   1972  O   ILE B 101     -18.687   0.371 -19.565  1.00 34.06           O
ATOM   1973  CB  ILE B 101     -20.276   1.029 -17.020  1.00 42.87           C
ATOM   1974  CG1 ILE B 101     -21.237   2.105 -17.523  1.00 38.88           C
ATOM   1975  CG2 ILE B 101     -20.389   0.832 -15.527  1.00 38.71           C
ATOM   1976  CD1 ILE B 101     -22.685   1.830 -17.148  1.00 39.15           C
ATOM   1977  N   GLU B 102     -18.645   2.636 -19.528  1.00 40.69           N
ATOM   1978  CA  GLU B 102     -18.834   2.743 -20.978  1.00 35.83           C
ATOM   1979  C   GLU B 102     -17.782   1.966 -21.756  1.00 33.74           C
ATOM   1980  O   GLU B 102     -18.085   1.422 -22.824  1.00 35.64           O
ATOM   1981  CB  GLU B 102     -18.861   4.212 -21.429  1.00 41.30           C
ATOM   1982  CG  GLU B 102     -17.572   5.013 -21.237  1.00 38.75           C
ATOM   1983  CD  GLU B 102     -17.759   6.498 -21.548  1.00 48.06           C
ATOM   1984  OE1 GLU B 102     -18.549   6.829 -22.463  1.00 47.49           O
ATOM   1985  OE2 GLU B 102     -17.117   7.337 -20.873  1.00 52.78           O
ATOM   1986  N   HIS B 103     -16.566   1.845 -21.236  1.00 32.64           N
ATOM   1987  CA  HIS B 103     -15.576   1.027 -21.926  1.00 39.40           C
ATOM   1988  C   HIS B 103     -15.618  -0.445 -21.528  1.00 38.01           C
ATOM   1989  O   HIS B 103     -14.684  -1.178 -21.855  1.00 42.29           O
ATOM   1990  CB  HIS B 103     -14.173   1.587 -21.695  1.00 39.24           C
ATOM   1991  CG  HIS B 103     -13.992   2.963 -22.245  1.00 37.80           C
ATOM   1992  ND1 HIS B 103     -13.933   3.217 -23.599  1.00 38.78           N
ATOM   1993  CD2 HIS B 103     -13.890   4.164 -21.628  1.00 35.02           C
ATOM   1994  CE1 HIS B 103     -13.787   4.516 -23.792  1.00 38.66           C
ATOM   1995  NE2 HIS B 103     -13.758   5.112 -22.612  1.00 43.17           N
ATOM   1996  N   HIS B 104     -16.688  -0.910 -20.869  1.00 36.82           N
ATOM   1997  CA  HIS B 104     -16.705  -2.269 -20.338  1.00 37.36           C
ATOM   1998  C   HIS B 104     -17.968  -3.046 -20.692  1.00 37.58           C
ATOM   1999  O   HIS B 104     -18.318  -3.999 -19.981  1.00 38.32           O
ATOM   2000  CB  HIS B 104     -16.516  -2.243 -18.820  1.00 36.22           C
ATOM   2001  CG  HIS B 104     -15.140  -1.836 -18.405  1.00 42.18           C
ATOM   2002  ND1 HIS B 104     -14.885  -0.672 -17.714  1.00 36.93           N
ATOM   2003  CD2 HIS B 104     -13.937  -2.425 -18.614  1.00 42.50           C
ATOM   2004  CE1 HIS B 104     -13.586  -0.566 -17.505  1.00 41.31           C
ATOM   2005  NE2 HIS B 104     -12.988  -1.616 -18.041  1.00 42.66           N
ATOM   2006  N   LEU B 105     -18.656  -2.683 -21.773  1.00 36.63           N
ATOM   2007  CA  LEU B 105     -19.871  -3.375 -22.175  1.00 30.87           C
ATOM   2008  C   LEU B 105     -19.810  -3.660 -23.658  1.00 34.48           C
ATOM   2009  O   LEU B 105     -19.488  -2.767 -24.446  1.00 35.21           O
ATOM   2010  CB  LEU B 105     -21.116  -2.549 -21.861  1.00 30.14           C
ATOM   2011  CG  LEU B 105     -21.569  -2.555 -20.408  1.00 29.94           C
ATOM   2012  CD1 LEU B 105     -22.560  -1.430 -20.153  1.00 26.34           C
ATOM   2013  CD2 LEU B 105     -22.176  -3.927 -20.048  1.00 27.75           C
ATOM   2014  N   SER B 106     -20.131  -4.895 -24.035  1.00 29.98           N
ATOM   2015  CA  SER B 106     -20.278  -5.218 -25.441  1.00 28.36           C
ATOM   2016  C   SER B 106     -21.354  -4.339 -26.087  1.00 33.43           C
ATOM   2017  O   SER B 106     -22.261  -3.826 -25.425  1.00 29.11           O
ATOM   2018  CB  SER B 106     -20.640  -6.695 -25.613  1.00 30.62           C
ATOM   2019  OG  SER B 106     -21.976  -6.939 -25.195  1.00 30.83           O
ATOM   2020  N   TRP B 107     -21.235  -4.165 -27.408  1.00 31.22           N
ATOM   2021  CA  TRP B 107     -22.286  -3.501 -28.165  1.00 33.87           C
ATOM   2022  C   TRP B 107     -23.578  -4.297 -28.131  1.00 32.00           C
ATOM   2023  O   TRP B 107     -24.657  -3.717 -28.282  1.00 31.91           O
ATOM   2024  CB  TRP B 107     -21.821  -3.257 -29.615  1.00 32.90           C
ATOM   2025  CG  TRP B 107     -20.766  -2.182 -29.648  1.00 36.54           C
ATOM   2026  CD1 TRP B 107     -19.424  -2.343 -29.870  1.00 35.08           C
ATOM   2027  CD2 TRP B 107     -20.963  -0.787 -29.382  1.00 32.72           C
ATOM   2028  NE1 TRP B 107     -18.782  -1.131 -29.773  1.00 34.75           N
ATOM   2029  CE2 TRP B 107     -19.701  -0.161 -29.471  1.00 35.92           C
ATOM   2030  CE3 TRP B 107     -22.084  -0.005 -29.082  1.00 33.79           C
ATOM   2031  CZ2 TRP B 107     -19.533   1.212 -29.278  1.00 32.60           C
ATOM   2032  CZ3 TRP B 107     -21.913   1.360 -28.880  1.00 32.08           C
ATOM   2033  CH2 TRP B 107     -20.651   1.952 -28.977  1.00 31.38           C
ATOM   2034  N   ASP B 108     -23.486  -5.612 -27.939  1.00 33.49           N
ATOM   2035  CA  ASP B 108     -24.678  -6.417 -27.711  1.00 34.05           C
ATOM   2036  C   ASP B 108     -25.441  -5.913 -26.494  1.00 29.84           C
ATOM   2037  O   ASP B 108     -26.655  -5.695 -26.556  1.00 34.01           O
ATOM   2038  CB  ASP B 108     -24.277  -7.884 -27.546  1.00 28.22           C
ATOM   2039  CG  ASP B 108     -25.469  -8.802 -27.345  1.00 33.14           C
ATOM   2040  OD2 ASP B 108     -25.334  -9.791 -26.611  1.00 38.13           O
ATOM   2041  OD1 ASP B 108     -26.540  -8.561 -27.929  1.00 38.86           O
ATOM   2042  N   ALA B 109     -24.734  -5.708 -25.379  1.00 28.98           N
ATOM   2043  CA  ALA B 109     -25.355  -5.190 -24.160  1.00 31.93           C
ATOM   2044  C   ALA B 109     -25.910  -3.787 -24.363  1.00 33.75           C
ATOM   2045  O   ALA B 109     -26.987  -3.461 -23.844  1.00 34.09           O
ATOM   2046  CB  ALA B 109     -24.342  -5.174 -23.008  1.00 23.14           C
ATOM   2047  N   ILE B 110     -25.168  -2.930 -25.070  1.00 31.08           N
ATOM   2048  CA  ILE B 110     -25.643  -1.577 -25.351  1.00 31.34           C
ATOM   2049  C   ILE B 110     -26.964  -1.630 -26.108  1.00 28.11           C
ATOM   2050  O   ILE B 110     -27.914  -0.910 -25.780  1.00 28.96           O
ATOM   2051  CB  ILE B 110     -24.576  -0.784 -26.132  1.00 32.92           C
ATOM   2052  CG1 ILE B 110     -23.276  -0.690 -25.336  1.00 29.22           C
ATOM   2053  CG2 ILE B 110     -25.087   0.610 -26.509  1.00 32.10           C
ATOM   2054  CD1 ILE B 110     -23.420   0.007 -24.003  1.00 27.45           C
ATOM   2055  N   ASP B 111     -27.046  -2.497 -27.125  1.00 29.11           N
ATOM   2056  CA  ASP B 111     -28.282  -2.634 -27.896  1.00 31.29           C
ATOM   2057  C   ASP B 111     -29.439  -3.079 -27.018  1.00 30.22           C
ATOM   2058  O   ASP B 111     -30.562  -2.585 -27.164  1.00 35.00           O
ATOM   2059  CB  ASP B 111     -28.117  -3.642 -29.036  1.00 34.64           C
ATOM   2060  CG  ASP B 111     -27.126  -3.205 -30.090  1.00 36.80           C
ATOM   2061  OD1 ASP B 111     -26.645  -2.046 -30.060  1.00 32.81           O
ATOM   2062  OD2 ASP B 111     -26.848  -4.052 -30.969  1.00 39.30           O
ATOM   2063  N   ARG B 112     -29.192  -4.033 -26.120  1.00 29.17           N
ATOM   2064  CA  ARG B 112     -30.261  -4.523 -25.253  1.00 30.72           C
ATOM   2065  C   ARG B 112     -30.663  -3.480 -24.227  1.00 26.45           C
ATOM   2066  O   ARG B 112     -31.842  -3.369 -23.881  1.00 27.21           O
ATOM   2067  CB  ARG B 112     -29.839  -5.821 -24.563  1.00 29.83           C
ATOM   2068  CG  ARG B 112     -29.526  -6.952 -25.532  1.00 30.48           C
ATOM   2069  CD  ARG B 112     -30.766  -7.447 -26.316  1.00 32.55           C
ATOM   2070  NE  ARG B 112     -31.144  -6.588 -27.435  1.00 35.03           N
ATOM   2071  CZ  ARG B 112     -30.475  -6.521 -28.588  1.00 38.26           C
ATOM   2072  NH1 ARG B 112     -29.385  -7.255 -28.764  1.00 32.17           N
ATOM   2073  NH2 ARG B 112     -30.882  -5.703 -29.559  1.00 34.12           N
ATOM   2074  N   ILE B 113     -29.706  -2.702 -23.724  1.00 26.95           N
ATOM   2075  CA  ILE B 113     -30.087  -1.609 -22.845  1.00 25.39           C
ATOM   2076  C   ILE B 113     -30.927  -0.602 -23.609  1.00 29.81           C
ATOM   2077  O   ILE B 113     -31.859  -0.010 -23.054  1.00 27.99           O
ATOM   2078  CB  ILE B 113     -28.837  -0.967 -22.223  1.00 30.64           C
ATOM   2079  CG1 ILE B 113     -28.178  -1.966 -21.267  1.00 31.89           C
ATOM   2080  CG2 ILE B 113     -29.200   0.344 -21.544  1.00 26.17           C
ATOM   2081  CD1 ILE B 113     -26.986  -1.445 -20.499  1.00 28.56           C
ATOM   2082  N   GLY B 114     -30.642  -0.422 -24.903  1.00 31.15           N
ATOM   2083  CA  GLY B 114     -31.509   0.405 -25.730  1.00 31.95           C
ATOM   2084  C   GLY B 114     -32.928  -0.129 -25.788  1.00 30.52           C
ATOM   2085  O   GLY B 114     -33.888   0.615 -25.583  1.00 31.77           O
ATOM   2086  N   ASP B 115     -33.076  -1.435 -26.048  1.00 27.64           N
ATOM   2087  CA  ASP B 115     -34.399  -2.050 -26.030  1.00 28.23           C
ATOM   2088  C   ASP B 115     -35.090  -1.843 -24.686  1.00 31.46           C
ATOM   2089  O   ASP B 115     -36.305  -1.616 -24.627  1.00 30.11           O
ATOM   2090  CB  ASP B 115     -34.284  -3.538 -26.359  1.00 32.63           C
ATOM   2091  CG  ASP B 115     -33.761  -3.776 -27.764  1.00 39.29           C
ATOM   2092  OD1 ASP B 115     -33.695  -2.780 -28.517  1.00 38.02           O
ATOM   2093  OD2 ASP B 115     -33.417  -4.938 -28.114  1.00 38.30           O
ATOM   2094  N   LEU B 116     -34.323  -1.886 -23.596  1.00 30.52           N
ATOM   2095  CA  LEU B 116     -34.887  -1.664 -22.270  1.00 29.52           C
ATOM   2096  C   LEU B 116     -35.398  -0.236 -22.121  1.00 30.43           C
ATOM   2097  O   LEU B 116     -36.518  -0.012 -21.647  1.00 28.71           O
ATOM   2098  CB  LEU B 116     -33.833  -1.964 -21.215  1.00 22.79           C
ATOM   2099  CG  LEU B 116     -34.241  -1.853 -19.751  1.00 27.59           C
ATOM   2100  CD1 LEU B 116     -35.353  -2.855 -19.421  1.00 25.30           C
ATOM   2101  CD2 LEU B 116     -33.021  -2.112 -18.904  1.00 30.45           C
ATOM   2102  N   VAL B 117     -34.577   0.746 -22.495  1.00 28.59           N
ATOM   2103  CA  VAL B 117     -35.014   2.135 -22.427  1.00 34.49           C
ATOM   2104  C   VAL B 117     -36.254   2.347 -23.291  1.00 31.25           C
ATOM   2105  O   VAL B 117     -37.188   3.057 -22.896  1.00 26.64           O
ATOM   2106  CB  VAL B 117     -33.858   3.075 -22.819  1.00 34.96           C
ATOM   2107  CG1 VAL B 117     -34.382   4.455 -23.197  1.00 30.32           C
ATOM   2108  CG2 VAL B 117     -32.846   3.172 -21.655  1.00 26.69           C
ATOM   2109  N   GLN B 118     -36.297   1.703 -24.460  1.00 27.50           N
ATOM   2110  CA  GLN B 118     -37.459   1.804 -25.337  1.00 32.75           C
ATOM   2111  C   GLN B 118     -38.699   1.189 -24.689  1.00 33.63           C
ATOM   2112  O   GLN B 118     -39.791   1.769 -24.747  1.00 34.06           O
ATOM   2113  CB  GLN B 118     -37.147   1.127 -26.676  1.00 29.42           C
ATOM   2114  CG  GLN B 118     -38.182   1.340 -27.757  1.00 33.07           C
ATOM   2115  CD  GLN B 118     -37.893   0.513 -29.001  1.00 43.08           C
ATOM   2116  OE1 GLN B 118     -36.730   0.250 -29.326  1.00 43.75           O
ATOM   2117  NE2 GLN B 118     -38.956   0.072 -29.691  1.00 42.44           N
ATOM   2118  N   TYR B 119     -38.549   0.011 -24.071  1.00 31.36           N
ATOM   2119  CA  TYR B 119     -39.641  -0.593 -23.305  1.00 31.95           C
ATOM   2120  C   TYR B 119     -40.276   0.397 -22.322  1.00 28.28           C
ATOM   2121  O   TYR B 119     -41.504   0.467 -22.212  1.00 32.30           O
ATOM   2122  CB  TYR B 119     -39.124  -1.845 -22.581  1.00 28.03           C
ATOM   2123  CG  TYR B 119     -39.987  -2.351 -21.447  1.00 27.61           C
ATOM   2124  CD1 TYR B 119     -41.050  -3.209 -21.679  1.00 29.15           C
ATOM   2125  CD2 TYR B 119     -39.712  -1.990 -20.130  1.00 26.78           C
ATOM   2126  CE1 TYR B 119     -41.836  -3.681 -20.625  1.00 29.38           C
ATOM   2127  CE2 TYR B 119     -40.487  -2.438 -19.089  1.00 30.58           C
ATOM   2128  CZ  TYR B 119     -41.548  -3.290 -19.333  1.00 29.94           C
ATOM   2129  OH  TYR B 119     -42.318  -3.722 -18.265  1.00 29.74           O
ATOM   2130  N   PHE B 120     -39.468   1.175 -21.599  1.00 31.31           N
ATOM   2131  CA  PHE B 120     -40.041   2.114 -20.638  1.00 30.13           C
ATOM   2132  C   PHE B 120     -40.619   3.372 -21.287  1.00 33.02           C
ATOM   2133  O   PHE B 120     -41.458   4.039 -20.667  1.00 36.99           O
ATOM   2134  CB  PHE B 120     -39.001   2.510 -19.578  1.00 30.84           C
ATOM   2135  CG  PHE B 120     -38.828   1.480 -18.486  1.00 31.04           C
ATOM   2136  CD1 PHE B 120     -39.801   1.316 -17.515  1.00 31.98           C
ATOM   2137  CD2 PHE B 120     -37.699   0.665 -18.444  1.00 28.29           C
ATOM   2138  CE1 PHE B 120     -39.658   0.355 -16.504  1.00 32.54           C
ATOM   2139  CE2 PHE B 120     -37.538  -0.288 -17.452  1.00 31.48           C
ATOM   2140  CZ  PHE B 120     -38.523  -0.449 -16.476  1.00 34.04           C
ATOM   2141  N   GLN B 121     -40.201   3.716 -22.510  1.00 31.94           N
ATOM   2142  CA  GLN B 121     -40.763   4.892 -23.175  1.00 35.01           C
ATOM   2143  C   GLN B 121     -42.110   4.598 -23.826  1.00 33.49           C
ATOM   2144  O   GLN B 121     -42.964   5.486 -23.896  1.00 37.48           O
ATOM   2145  CB  GLN B 121     -39.793   5.426 -24.235  1.00 36.99           C
ATOM   2146  CG  GLN B 121     -38.507   6.036 -23.681  1.00 31.20           C
ATOM   2147  CD  GLN B 121     -37.489   6.307 -24.783  1.00 41.51           C
ATOM   2148  OE1 GLN B 121     -37.575   5.746 -25.882  1.00 40.87           O
ATOM   2149  NE2 GLN B 121     -36.535   7.189 -24.501  1.00 40.65           N
ATOM   2150  N   GLU B 122     -42.315   3.370 -24.305  1.00 32.26           N
ATOM   2151  CA  GLU B 122     -43.532   3.026 -25.027  1.00 36.35           C
ATOM   2152  C   GLU B 122     -44.773   2.994 -24.133  1.00 35.60           C
ATOM   2153  O   GLU B 122     -45.893   3.127 -24.644  1.00 36.60           O
ATOM   2154  CB  GLU B 122     -43.313   1.693 -25.742  1.00 30.57           C
ATOM   2155  CG  GLU B 122     -42.263   1.873 -26.841  1.00 36.10           C
ATOM   2156  CD  GLU B 122     -42.151   0.699 -27.769  1.00 37.96           C
ATOM   2157  OE1 GLU B 122     -41.521   0.858 -28.839  1.00 40.42           O
ATOM   2158  OE2 GLU B 122     -42.677  -0.380 -27.422  1.00 41.31           O
ATOM   2159  N   ASP B 123     -44.600   2.850 -22.827  1.00 32.42           N
ATOM   2160  CA  ASP B 123     -45.713   2.845 -21.873  1.00 38.50           C
ATOM   2161  C   ASP B 123     -45.166   3.422 -20.577  1.00 35.05           C
ATOM   2162  O   ASP B 123     -44.527   2.709 -19.787  1.00 35.09           O
ATOM   2163  CB  ASP B 123     -46.287   1.446 -21.662  1.00 34.01           C
ATOM   2164  CG  ASP B 123     -47.501   1.432 -20.743  1.00 34.94           C
ATOM   2165  OD2 ASP B 123     -48.209   0.405 -20.726  1.00 36.59           O
ATOM   2166  OD1 ASP B 123     -47.742   2.425 -20.023  1.00 40.81           O
ATOM   2167  N   PRO B 124     -45.376   4.717 -20.334  1.00 40.61           N
ATOM   2168  CA  PRO B 124     -44.771   5.361 -19.157  1.00 39.66           C
ATOM   2169  C   PRO B 124     -45.392   4.945 -17.833  1.00 40.70           C
ATOM   2170  O   PRO B 124     -44.898   5.372 -16.780  1.00 38.31           O
ATOM   2171  CB  PRO B 124     -44.990   6.860 -19.426  1.00 41.58           C
ATOM   2172  CG  PRO B 124     -45.290   6.953 -20.904  1.00 46.37           C
ATOM   2173  CD  PRO B 124     -46.036   5.687 -21.218  1.00 44.37           C
ATOM   2174  N   SER B 125     -46.450   4.129 -17.836  1.00 37.60           N
ATOM   2175  CA  SER B 125     -46.883   3.528 -16.582  1.00 41.03           C
ATOM   2176  C   SER B 125     -45.876   2.491 -16.093  1.00 37.61           C
ATOM   2177  O   SER B 125     -45.808   2.218 -14.891  1.00 36.46           O
ATOM   2178  CB  SER B 125     -48.264   2.888 -16.734  1.00 35.17           C
ATOM   2179  OG  SER B 125     -48.226   1.801 -17.640  1.00 39.02           O
ATOM   2180  N   ARG B 126     -45.082   1.914 -16.999  1.00 32.42           N
ATOM   2181  CA  ARG B 126     -44.086   0.935 -16.570  1.00 34.34           C
ATOM   2182  C   ARG B 126     -43.111   1.558 -15.590  1.00 32.56           C
ATOM   2183  O   ARG B 126     -42.744   0.942 -14.582  1.00 33.06           O
ATOM   2184  CB  ARG B 126     -43.356   0.364 -17.783  1.00 32.78           C
ATOM   2185  CG  ARG B 126     -44.278  -0.399 -18.700  1.00 25.89           C
ATOM   2186  CD  ARG B 126     -43.670  -0.678 -20.049  1.00 27.97           C
ATOM   2187  NE  ARG B 126     -44.462  -1.690 -20.735  1.00 26.74           N
ATOM   2188  CZ  ARG B 126     -44.481  -1.892 -22.050  1.00 32.10           C
ATOM   2189  NH1 ARG B 126     -43.742  -1.152 -22.876  1.00 31.12           N
ATOM   2190  NH2 ARG B 126     -45.247  -2.853 -22.540  1.00 33.47           N
ATOM   2191  N   LEU B 127     -42.728   2.806 -15.842  1.00 32.12           N
ATOM   2192  CA  LEU B 127     -41.782   3.481 -14.972  1.00 33.45           C
ATOM   2193  C   LEU B 127     -42.401   3.790 -13.611  1.00 36.32           C
ATOM   2194  O   LEU B 127     -41.719   3.714 -12.583  1.00 35.62           O
ATOM   2195  CB  LEU B 127     -41.281   4.749 -15.654  1.00 34.45           C
ATOM   2196  CG  LEU B 127     -40.121   5.433 -14.941  1.00 43.99           C
ATOM   2197  CD2 LEU B 127     -39.845   6.815 -15.553  1.00 45.20           C
ATOM   2198  CD1 LEU B 127     -38.886   4.531 -14.999  1.00 37.53           C
ATOM   2199  N   ASN B 128     -43.693   4.127 -13.579  1.00 36.10           N
ATOM   2200  CA  ASN B 128     -44.367   4.330 -12.297  1.00 38.65           C
ATOM   2201  C   ASN B 128     -44.380   3.050 -11.470  1.00 35.86           C
ATOM   2202  O   ASN B 128     -44.137   3.086 -10.256  1.00 37.34           O
ATOM   2203  CB  ASN B 128     -45.796   4.829 -12.522  1.00 42.59           C
ATOM   2204  CG  ASN B 128     -45.846   6.278 -12.971  1.00 46.57           C
ATOM   2205  OD1 ASN B 128     -45.190   7.142 -12.391  1.00 53.02           O
ATOM   2206  ND2 ASN B 128     -46.631   6.552 -14.007  1.00 50.24           N
ATOM   2207  N   ASP B 129     -44.671   1.914 -12.113  1.00 32.99           N
ATOM   2208  CA  ASP B 129     -44.592   0.620 -11.447  1.00 31.61           C
ATOM   2209  C   ASP B 129     -43.188   0.350 -10.933  1.00 36.13           C
ATOM   2210  O   ASP B 129     -43.011  -0.110  -9.799  1.00 38.61           O
ATOM   2211  CB  ASP B 129     -45.014  -0.489 -12.410  1.00 34.10           C
ATOM   2212  CG  ASP B 129     -46.449  -0.359 -12.846  1.00 37.13           C
ATOM   2213  OD1 ASP B 129     -47.197   0.369 -12.166  1.00 42.78           O
ATOM   2214  OD2 ASP B 129     -46.829  -0.985 -13.863  1.00 40.02           O
ATOM   2215  N   LEU B 130     -42.172   0.595 -11.768  1.00 33.68           N
ATOM   2216  CA  LEU B 130     -40.804   0.417 -11.299  1.00 34.60           C
ATOM   2217  C   LEU B 130     -40.567   1.216 -10.028  1.00 34.71           C
ATOM   2218  O   LEU B 130     -39.975   0.713  -9.075  1.00 39.43           O
ATOM   2219  CB  LEU B 130     -39.792   0.812 -12.377  1.00 32.67           C
ATOM   2220  CG  LEU B 130     -38.324   0.734 -11.914  1.00 35.92           C
ATOM   2221  CD1 LEU B 130     -37.919  -0.725 -11.578  1.00 29.49           C
ATOM   2222  CD2 LEU B 130     -37.330   1.373 -12.912  1.00 31.88           C
ATOM   2223  N   ARG B 131     -41.069   2.446  -9.980  1.00 43.00           N
ATOM   2224  CA  ARG B 131     -40.860   3.296  -8.815  1.00 41.14           C
ATOM   2225  C   ARG B 131     -41.530   2.734  -7.563  1.00 45.41           C
ATOM   2226  O   ARG B 131     -41.020   2.929  -6.451  1.00 43.60           O
ATOM   2227  CB  ARG B 131     -41.372   4.700  -9.119  1.00 45.24           C
ATOM   2228  CG  ARG B 131     -40.594   5.406 -10.229  1.00 46.80           C
ATOM   2229  CD  ARG B 131     -39.182   5.734  -9.773  1.00 52.55           C
ATOM   2230  NE  ARG B 131     -38.463   6.570 -10.731  1.00 53.59           N
ATOM   2231  CZ  ARG B 131     -37.405   6.171 -11.428  1.00 48.93           C
ATOM   2232  NH1 ARG B 131     -36.943   4.936 -11.284  1.00 42.94           N
ATOM   2233  NH2 ARG B 131     -36.811   7.008 -12.274  1.00 49.24           N
ATOM   2234  N   GLU B 132     -42.652   2.026  -7.719  1.00 42.45           N
ATOM   2235  CA  GLU B 132     -43.330   1.448  -6.561  1.00 45.96           C
ATOM   2236  C   GLU B 132     -42.581   0.243  -6.010  1.00 49.96           C
ATOM   2237  O   GLU B 132     -42.619  -0.007  -4.800  1.00 50.80           O
ATOM   2238  CB  GLU B 132     -44.765   1.056  -6.919  1.00 49.56           C
ATOM   2239  CG  GLU B 132     -45.791   1.617  -5.933  1.00 56.74           C
ATOM   2240  CD  GLU B 132     -47.232   1.408  -6.369  1.00 59.29           C
ATOM   2241  OE1 GLU B 132     -47.862   0.448  -5.876  1.00 59.69           O
ATOM   2242  OE2 GLU B 132     -47.741   2.206  -7.187  1.00 64.30           O
ATOM   2243  N   VAL B 133     -41.905  -0.518  -6.874  1.00 44.82           N
ATOM   2244  CA  VAL B 133     -41.057  -1.600  -6.389  1.00 42.28           C
ATOM   2245  C   VAL B 133     -39.909  -1.035  -5.561  1.00 49.98           C
ATOM   2246  O   VAL B 133     -39.496  -1.629  -4.555  1.00 51.98           O
ATOM   2247  CB  VAL B 133     -40.549  -2.446  -7.569  1.00 37.62           C
ATOM   2248  CG1 VAL B 133     -39.526  -3.453  -7.096  1.00 33.65           C
ATOM   2249  CG2 VAL B 133     -41.711  -3.149  -8.265  1.00 35.37           C
ATOM   2250  N   GLN B 134     -39.394   0.139  -5.954  1.00 47.11           N
ATOM   2251  CA  GLN B 134     -38.226   0.709  -5.288  1.00 45.55           C
ATOM   2252  C   GLN B 134     -38.597   1.393  -3.979  1.00 54.49           C
ATOM   2253  O   GLN B 134     -37.839   1.319  -3.008  1.00 59.67           O
ATOM   2254  CB  GLN B 134     -37.499   1.692  -6.215  1.00 45.23           C
ATOM   2255  CG  GLN B 134     -37.512   1.288  -7.684  1.00 45.57           C
ATOM   2256  CD  GLN B 134     -36.597   2.126  -8.571  1.00 45.04           C
ATOM   2257  OE1 GLN B 134     -35.603   1.623  -9.112  1.00 52.92           O
ATOM   2258  NE2 GLN B 134     -36.927   3.414  -8.719  1.00 41.33           N
ATOM   2259  N   LYS B 135     -39.750   2.059  -3.922  1.00 54.17           N
ATOM   2260  CA  LYS B 135     -40.151   2.693  -2.671  1.00 62.15           C
ATOM   2261  C   LYS B 135     -40.650   1.668  -1.656  1.00 63.65           C
ATOM   2262  O   LYS B 135     -40.512   1.875  -0.442  1.00 68.43           O
ATOM   2263  CB  LYS B 135     -41.213   3.757  -2.947  1.00 60.29           C
ATOM   2264  CG  LYS B 135     -41.296   4.819  -1.853  1.00 68.83           C
ATOM   2265  CD  LYS B 135     -39.999   5.642  -1.772  1.00 73.41           C
ATOM   2266  CE  LYS B 135     -39.583   6.196  -3.147  1.00 70.96           C
ATOM   2267  NZ  LYS B 135     -38.093   6.189  -3.387  1.00 70.55           N
ATOM   2268  N   ALA B 136     -41.234   0.563  -2.129  1.00 62.69           N
ATOM   2269  CA  ALA B 136     -41.523  -0.547  -1.228  1.00 66.61           C
ATOM   2270  C   ALA B 136     -40.237  -1.178  -0.695  1.00 64.72           C
ATOM   2271  O   ALA B 136     -40.195  -1.603   0.468  1.00 69.30           O
ATOM   2272  CB  ALA B 136     -42.388  -1.591  -1.936  1.00 56.24           C
ATOM   2273  O   ASN B 137     -37.281  -3.898  -0.115  1.00 67.34           O
ATOM   2274  N   ASN B 137     -39.190  -1.237  -1.523  1.00 63.82           N
ATOM   2275  CA  ASN B 137     -37.888  -1.815  -1.159  1.00 66.03           C
ATOM   2276  C   ASN B 137     -37.999  -3.323  -0.936  1.00 64.52           C
ATOM   2277  CB  ASN B 137     -37.295  -1.142   0.095  1.00 65.64           C
ATOM   2278  CG  ASN B 137     -37.143   0.368  -0.057  1.00 70.99           C
ATOM   2279  OD1 ASN B 137     -37.977   1.140   0.425  1.00 73.69           O
ATOM   2280  ND2 ASN B 137     -36.068   0.794  -0.721  1.00 67.41           N
TER
HETATM 2281  O   HOH S   1      -9.030 -22.521   4.374  1.00 19.88           O
HETATM 2282  O   HOH S   2      -3.747 -26.335  -4.543  1.00 23.89           O
HETATM 2283  O   HOH S   3      -2.179 -12.623  -7.999  1.00 23.02           O
HETATM 2284  O   HOH S   4      -4.360   4.974 -28.440  1.00 25.08           O
HETATM 2285  O   HOH S   5     -13.357 -18.690   6.308  1.00 23.52           O
HETATM 2286  O   HOH S   6       7.243 -24.862   6.096  1.00 21.68           O
HETATM 2287  O   HOH S   7     -19.248   5.773 -24.828  1.00 36.32           O
HETATM 2288  O   HOH S   8     -17.822 -20.857   2.081  1.00 21.01           O
HETATM 2289  O   HOH S   9     -14.146 -17.851   8.545  1.00 24.96           O
HETATM 2290  O   HOH S  11     -21.304 -13.478   6.547  1.00 32.61           O
HETATM 2291  O   HOH S  12     -44.323  -5.116  -8.873  1.00 35.12           O
HETATM 2292  O   HOH S  13     -19.843  -0.833 -26.390  1.00 32.32           O
HETATM 2293  O   HOH S  15      -8.809  24.049 -47.155  1.00 30.07           O
HETATM 2294  O   HOH S  16      -5.944  23.169 -43.910  1.00 30.88           O
HETATM 2295  O   HOH S  17     -43.811  -1.759 -25.630  1.00 36.35           O
HETATM 2296  O   HOH S  18       2.568 -22.177   5.671  1.00 26.11           O
HETATM 2297  O   HOH S  19       5.797 -12.340  -7.889  1.00 25.65           O
HETATM 2298  O   HOH S  21     -23.857 -15.160 -11.906  1.00 25.65           O
HETATM 2299  O   HOH S  22     -14.019  10.391 -45.121  1.00 27.43           O
HETATM 2300  O   HOH S  23     -13.737 -11.918  12.346  1.00 32.03           O
HETATM 2301  O   HOH S  24     -17.497  -1.068 -23.710  1.00 35.63           O
HETATM 2302  O   HOH S  25     -28.377 -10.025 -27.639  1.00 30.42           O
HETATM 2303  O   HOH S  26     -11.126  -3.834  11.037  1.00 41.79           O
HETATM 2304  O   HOH S  27       1.173  -4.724  -3.600  1.00 37.62           O
HETATM 2305  O   HOH S  28       5.547 -29.064   8.476  1.00 38.76           O
HETATM 2306  O   HOH S  29      -6.227  19.646 -44.300  1.00 32.07           O
HETATM 2307  O   HOH S  30      -7.742 -28.099  -0.299  1.00 33.83           O
HETATM 2308  O   HOH S  31     -15.511  -4.847 -12.817  1.00 41.14           O
HETATM 2309  O   HOH S  32     -18.526 -28.819  -4.749  1.00 33.76           O
HETATM 2310  O   HOH S  33     -11.239 -32.394   5.725  1.00 35.88           O
HETATM 2311  O   HOH S  34     -14.298  23.275 -30.976  1.00 39.67           O
HETATM 2312  O   HOH S  35      -4.750 -26.740  11.960  1.00 31.62           O
HETATM 2313  O   HOH S  36     -15.463   2.731 -19.001  1.00 38.09           O
HETATM 2314  O   HOH S  37      -7.003  25.108 -30.654  1.00 34.92           O
HETATM 2315  O   HOH S  38     -33.281  -7.921  -7.119  1.00 29.30           O
HETATM 2316  O   HOH S  39     -34.802  -9.760  -7.025  1.00 30.48           O
HETATM 2317  O   HOH S  40      -1.033  23.562 -43.235  1.00 40.78           O
HETATM 2318  O   HOH S  41       0.440 -21.034  10.838  1.00 31.82           O
HETATM 2319  O   HOH S  42     -18.954  -5.793 -28.553  1.00 34.47           O
HETATM 2320  O   HOH S  43     -20.321 -15.286 -21.943  1.00 39.48           O
HETATM 2321  O   HOH S  45     -13.264  -1.779  -4.597  1.00 39.15           O
HETATM 2322  O   HOH S  46     -17.353  -6.586 -21.838  1.00 40.73           O
HETATM 2323  O   HOH S  47     -19.047  -9.082  -8.375  1.00 45.12           O
HETATM 2324  O   HOH S  49      -2.185  15.087 -20.505  1.00 49.33           O
HETATM 2325  O   HOH S  50      -5.804 -26.789   4.208  1.00 35.10           O
HETATM 2326  O   HOH S  51     -19.520 -12.190   8.266  1.00 28.53           O
HETATM 2327  O   HOH S  52     -19.790 -27.558  -3.062  1.00 26.99           O
HETATM 2328  O   HOH S  53     -11.641   0.369 -26.897  1.00 40.89           O
HETATM 2329  O   HOH S  54     -24.321 -10.567   0.796  1.00 32.99           O
HETATM 2330  O   HOH S  55     -11.545   6.462 -20.294  1.00 47.82           O
HETATM 2331  O   HOH S  56     -33.705   0.385 -29.130  1.00 44.89           O
HETATM 2332  O   HOH S  57      -6.112 -27.816  -2.617  1.00 30.67           O
HETATM 2333  O   HOH S  58     -43.917  -4.258 -25.531  1.00 39.90           O
HETATM 2334  O   HOH S  59      -0.311 -28.532  -9.508  1.00 44.73           O
HETATM 2335  O   HOH S  60      -9.661 -25.970  -6.652  1.00 40.76           O
HETATM 2336  O   HOH S  61     -20.026  21.063 -41.377  1.00 42.39           O
HETATM 2337  O   HOH S  62      -9.361  28.264 -29.357  1.00 44.18           O
HETATM 2338  O   HOH S  65     -44.159  -4.122  -4.965  1.00 40.43           O
HETATM 2339  O   HOH S  66     -10.425  26.212 -25.547  1.00 39.03           O
HETATM 2340  O   HOH S  67     -47.680  -4.549 -14.062  1.00 42.71           O
HETATM 2341  O   HOH S  68     -17.961   1.049 -33.405  1.00 36.43           O
HETATM 2342  O   HOH S  69     -32.483  -3.753  -4.406  1.00 33.70           O
HETATM 2343  O   HOH S  71     -22.620 -10.087   2.629  1.00 31.45           O
HETATM 2344  O   HOH S  73     -21.078  -7.002 -29.229  1.00 36.67           O
HETATM 2345  O   HOH S  74     -24.514 -16.005 -28.147  1.00 43.14           O
HETATM 2346  O   HOH S  75     -12.680 -31.355   1.313  1.00 33.97           O
HETATM 2347  O   HOH S  80     -14.894  11.841 -24.095  1.00 41.52           O
HETATM 2348  O   HOH S  81     -18.158  19.589 -40.590  1.00 41.59           O
HETATM 2349  O   HOH S  82     -17.376 -19.589   4.326  1.00 31.07           O
HETATM 2350  O   HOH S  84     -11.326 -33.238   8.248  1.00 33.81           O
HETATM 2351  O   HOH S  86       3.588 -20.395   7.516  1.00 30.98           O
HETATM 2352  O   HOH S  87     -13.972   0.311 -25.157  1.00 37.79           O
HETATM 2353  O   HOH S  90       1.499  20.408 -23.010  1.00 46.32           O
HETATM 2354  O   HOH S  91     -44.967  -4.478 -19.332  1.00 32.13           O
HETATM 2355  O   HOH S  96       3.216  -4.465  -5.095  1.00 39.57           O
HETATM 2356  O   HOH S  97     -50.721   0.142 -20.012  1.00 40.71           O
HETATM 2357  O   HOH S  98      -0.671  12.332 -40.894  1.00 43.60           O
HETATM 2358  O   HOH S  99     -27.032 -17.648 -19.554  1.00 44.82           O
HETATM 2359  O   HOH S 100     -16.591  27.056 -34.701  1.00 45.09           O
HETATM 2360  O   HOH S 102       6.898 -31.016   8.381  1.00 35.77           O
HETATM 2361  O   HOH S 106     -47.851 -11.993 -14.949  1.00 38.67           O
HETATM 2362  O   HOH S 107      -3.386   6.602 -44.243  1.00 38.30           O
HETATM 2363  O   HOH S 111     -32.401  -3.371 -31.076  1.00 51.59           O
HETATM 2364  O   HOH S 113      -0.338  29.302 -38.792  1.00 40.32           O
HETATM 2365  O   HOH S 114     -22.237 -16.476 -17.952  1.00 48.78           O
HETATM 2366  O   HOH S 115       0.928  -5.601   2.665  1.00 44.19           O
HETATM 2367  O   HOH S 122       0.566 -30.738  -9.984  1.00 37.76           O
HETATM 2368  O   HOH S 125      -9.401 -13.438  -7.868  1.00 32.24           O
HETATM 2369  O   HOH S 126     -26.922 -16.479 -26.469  1.00 41.86           O
HETATM 2370  O   HOH S 127     -15.743  -0.281 -27.396  1.00 47.02           O
HETATM 2371  O   HOH S 128      -1.631  27.810 -37.307  1.00 40.94           O
HETATM 2372  O   HOH S 129     -15.717   6.692 -25.213  1.00 38.79           O
HETATM 2373  O   HOH S 130     -19.694   8.404 -41.223  1.00 40.46           O
HETATM 2374  O   HOH S 131     -16.294  -2.748 -27.124  1.00 42.78           O
HETATM 2375  O   HOH S 133       2.658 -17.549   8.255  1.00 37.41           O
HETATM 2376  O   HOH S 135     -19.640  12.904 -23.279  1.00 45.64           O
HETATM 2377  O   HOH S 138     -31.211  -1.218 -29.924  1.00 44.14           O
HETATM 2378  O   HOH S 139     -25.083   0.721 -31.639  1.00 44.41           O
HETATM 2379  O   HOH S 141     -24.617  -6.969 -31.550  1.00 46.94           O
HETATM 2380  O   HOH S 142     -19.605  -3.080 -37.185  1.00 50.53           O
HETATM 2381  O   HOH S 143     -21.998   1.637 -36.679  1.00 48.13           O
HETATM 2382  O   HOH S 144     -14.046  -0.820 -35.786  1.00 50.95           O
HETATM 2383  O   HOH S 145     -10.566 -19.904  -7.751  1.00 34.84           O
HETATM 2384  O   HOH S 146      -9.747 -22.652  -7.953  1.00 36.69           O
HETATM 2385  O   HOH S 147      -7.497 -23.652  -7.965  1.00 36.84           O
HETATM 2386  O   HOH S 148     -11.610 -18.557 -11.921  1.00 50.01           O
HETATM 2387  O   HOH S 149     -12.201 -22.013   6.669  1.00 41.87           O
HETATM 2388  O   HOH S 150       4.819 -12.538   0.129  1.00 30.05           O
HETATM 2389  O   HOH S 151       1.859  -7.522  -0.271  1.00 43.29           O
HETATM 2390  O   HOH S 152     -20.146   2.742  -4.195  1.00 42.40           O
HETATM 2391  O   HOH S 155      -7.338  23.812 -33.634  1.00 30.24           O
HETATM 2392  O   HOH S 158      -6.964   9.412 -23.081  1.00 41.78           O
HETATM 2393  O   HOH S 160     -21.567  19.912 -37.812  1.00 45.42           O
HETATM 2394  O   HOH S 161      -4.282  11.891 -23.999  1.00 43.02           O
HETATM 2395  O   HOH S 162      -1.472   9.047 -28.198  1.00 48.06           O
HETATM 2396  O   HOH S 163      -5.055  26.564 -36.968  1.00 38.80           O
HETATM 2397  O   HOH S 164     -25.393   9.485 -31.536  1.00 44.38           O
HETATM 2398  O   HOH S 165     -27.270  10.296 -28.649  1.00 44.25           O
HETATM 2399  O   HOH S 166     -26.870  12.434  -2.539  1.00 64.47           O
HETATM 2400  O   HOH S 168     -45.300  -2.560 -15.633  1.00 37.41           O
HETATM 2401  O   HOH S 169     -14.564   2.567   0.099  1.00 57.15           O
HETATM 2402  O   HOH S 171     -11.040  -4.156 -30.952  1.00 52.04           O
HETATM 2403  O   HOH S 172      -2.263  21.194 -19.343  1.00 58.86           O
HETATM 2404  O   HOH S 173      -2.078  11.381 -26.572  1.00 41.18           O
HETATM 2405  O   HOH S 174      -3.639  21.383 -42.586  1.00 42.71           O
HETATM 2406  O   HOH S 175     -28.558  12.624 -23.040  1.00 48.35           O
HETATM 2407  O   HOH S 176     -33.925   9.223 -19.084  1.00 43.58           O
HETATM 2408  O   HOH S 177     -30.442   5.733  -6.142  1.00 40.68           O
HETATM 2409  O   HOH S 178     -27.566  14.579  -4.181  1.00 64.68           O
HETATM 2410  O   HOH S 182     -17.151   9.543 -22.575  1.00 53.06           O
HETATM 2411  O   HOH S 185     -25.412  14.612 -26.799  1.00 55.46           O
HETATM 2412  O   HOH S 186     -16.776 -12.145 -10.223  1.00 42.24           O
HETATM 2413  O   HOH S 187     -14.476  -8.025 -12.097  1.00 42.69           O
HETATM 2414  O   HOH S 188     -24.527  11.429 -22.262  1.00 49.57           O
HETATM 2415  O   HOH S 189     -25.403  12.327 -32.753  1.00 42.02           O
TER
HETATM 2416  C1  GOL D 301      -2.572 -12.655  12.076  1.00 37.93           C
HETATM 2417  O1  GOL D 301      -2.186 -11.691  11.115  1.00 35.46           O
HETATM 2418  C2  GOL D 301      -1.896 -13.971  11.721  1.00 43.74           C
HETATM 2419  O2  GOL D 301      -1.562 -14.719  12.873  1.00 57.21           O
HETATM 2420  C3  GOL D 301      -2.889 -14.751  10.893  1.00 33.82           C
HETATM 2421  O3  GOL D 301      -2.734 -14.324   9.556  1.00 30.37           O
HETATM 2422  C1  GOL D 302      -2.864  15.110 -43.293  1.00 40.78           C
HETATM 2423  O1  GOL D 302      -4.176  14.814 -43.700  1.00 36.24           O
HETATM 2424  C2  GOL D 302      -2.805  16.628 -43.420  1.00 48.56           C
HETATM 2425  O2  GOL D 302      -2.577  16.913 -44.784  1.00 49.67           O
HETATM 2426  C3  GOL D 302      -4.199  17.122 -43.050  1.00 41.36           C
HETATM 2427  O3  GOL D 302      -4.711  16.353 -41.966  1.00 38.81           O
HETATM 2428  C1  GOL D 303      -0.814 -24.969  15.071  1.00 46.71           C
HETATM 2429  O1  GOL D 303      -0.534 -24.797  13.688  1.00 48.29           O
HETATM 2430  C2  GOL D 303      -1.646 -26.233  15.329  1.00 48.54           C
HETATM 2431  O2  GOL D 303      -3.021 -26.063  14.993  1.00 44.37           O
HETATM 2432  C3  GOL D 303      -1.040 -27.394  14.544  1.00 43.83           C
HETATM 2433  O3  GOL D 303      -1.739 -28.598  14.782  1.00 48.94           O
TER
HETATM 2434  C1  GOL D 304     -29.155  12.756 -28.538  1.00 66.13           C
HETATM 2435  O1  GOL D 304     -29.968  11.610 -28.668  1.00 69.45           O
HETATM 2436  C2  GOL D 304     -29.941  13.886 -27.882  1.00 69.28           C
HETATM 2437  O2  GOL D 304     -29.094  14.542 -26.959  1.00 63.53           O
HETATM 2438  C3  GOL D 304     -30.411  14.861 -28.962  1.00 72.99           C
HETATM 2439  O3  GOL D 304     -31.579  15.538 -28.547  1.00 73.68           O
TER
END
