# Supplementary material for: Structural analysis of the manganese transport regulator MntR from Bacillus halodurans in apo and manganese bound forms
Source: PLoS One. 2019 Nov 18;14(11):e0224689. doi: 10.1371/journal.pone.0224689 (PMC6860424; doi:10.1371/journal.pone.0224689)
Supplement: S3 File — (PDB) [file pone.0224689.s006.pdb]

REMARK Date 2019-08-11 Time 21:58:55 ���ѹα� ǥ�ؽ� +0900 (1565528335.81 s)
REMARK PHENIX refinement
REMARK 
REMARK ****************** INPUT FILES AND LABELS ******************************
REMARK Reflections:
REMARK   file name      : D:\phenix_old\Refine_42\BHMNTR_refine_42.mtz
REMARK   labels         : ['F-obs,SIGF-obs']
REMARK R-free flags:
REMARK   file name      : D:\phenix_old\Refine_42\BHMNTR_refine_42.mtz
REMARK   label          : R-free-flags
REMARK   test_flag_value: 0
REMARK Model file name(s): 
REMARK   D:\phenix_old\Refine_42\BHMNTR_refine_42-coot-2.pdb
REMARK 
REMARK ******************** REFINEMENT SUMMARY: QUICK FACTS *******************
REMARK Start: r_work = 0.1699 r_free = 0.2151 bonds = 0.008 angles = 0.963
REMARK Final: r_work = 0.1712 r_free = 0.2175 bonds = 0.008 angles = 0.930
REMARK ************************************************************************
REMARK 
REMARK ****************** REFINEMENT STATISTICS STEP BY STEP ******************
REMARK leading digit, like 1_, means number of macro-cycle                     
REMARK 0    : statistics at the very beginning when nothing is done yet        
REMARK 1_bss: bulk solvent correction and/or (anisotropic) scaling             
REMARK 1_xyz: refinement of coordinates                                        
REMARK 1_adp: refinement of ADPs (Atomic Displacement Parameters)              
REMARK 1_occ: refinement of occupancies                                        
REMARK ------------------------------------------------------------------------
REMARK  stage       r-work r-free bonds angles b_min b_max b_ave n_water shift
REMARK       0    : 0.3286 0.2825 0.008  0.96   9.8  87.3  29.5  77      0.000
REMARK       1_bss: 0.1699 0.2151 0.008  0.96   9.5  87.0  29.2  77      0.000
REMARK 1_settarget: 0.1699 0.2151 0.008  0.96   9.5  87.0  29.2  77      0.000
REMARK       1_nqh: 0.1699 0.2151 0.008  0.96   9.5  87.0  29.2  77      0.000
REMARK    1_weight: 0.1699 0.2151 0.008  0.96   9.5  87.0  29.2  77      0.000
REMARK    1_xyzrec: 0.1706 0.2183 0.009  0.94   9.5  87.0  29.2  77      0.063
REMARK       1_adp: 0.1750 0.2226 0.009  0.94  11.0  82.0  30.9  77      0.063
REMARK       2_bss: 0.1746 0.2227 0.009  0.94   7.0  78.1  27.0  77      0.063
REMARK 2_settarget: 0.1746 0.2227 0.009  0.94   7.0  78.1  27.0  77      0.063
REMARK 2_updatecdl: 0.1746 0.2227 0.009  0.95   7.0  78.1  27.0  77      0.063
REMARK       2_nqh: 0.1746 0.2227 0.009  0.95   7.0  78.1  27.0  77      0.063
REMARK   2_realsrl: 0.1766 0.2277 0.010  0.98   7.0  78.1  27.0  77      0.075
REMARK    2_weight: 0.1766 0.2277 0.010  0.98   7.0  78.1  27.0  77      0.075
REMARK    2_xyzrec: 0.1746 0.2232 0.008  0.94   7.0  78.1  27.0  77      0.042
REMARK  2_realsrl2: 0.1746 0.2232 0.008  0.94   7.0  78.1  27.0  77      0.042
REMARK       2_adp: 0.1714 0.2202 0.008  0.94   8.2  82.4  27.0  77      0.042
REMARK       3_bss: 0.1711 0.2194 0.008  0.94   9.2  83.4  28.1  77      0.042
REMARK 3_settarget: 0.1711 0.2194 0.008  0.94   9.2  83.4  28.1  77      0.042
REMARK 3_updatecdl: 0.1711 0.2194 0.008  0.94   9.2  83.4  28.1  77      0.042
REMARK       3_nqh: 0.1711 0.2194 0.008  0.94   9.2  83.4  28.1  77      0.042
REMARK   3_realsrl: 0.1721 0.2173 0.010  0.96   9.2  83.4  28.1  77      0.040
REMARK    3_weight: 0.1721 0.2173 0.010  0.96   9.2  83.4  28.1  77      0.040
REMARK    3_xyzrec: 0.1709 0.2172 0.008  0.93   9.2  83.4  28.1  77      0.033
REMARK  3_realsrl2: 0.1712 0.2173 0.008  0.93   9.2  83.4  28.1  77      0.033
REMARK       3_adp: 0.1703 0.2168 0.008  0.93   8.8  84.6  27.9  77      0.033
REMARK         end: 0.1712 0.2175 0.008  0.93   8.8  84.6  27.9  77      0.033
REMARK ------------------------------------------------------------------------
REMARK MODEL CONTENT.
REMARK  ELEMENT        ATOM RECORD COUNT   OCCUPANCY SUM
REMARK        C                     1450         1450.00
REMARK       Mn                        2            2.00
REMARK       Mg                        1            1.00
REMARK        O                      474          474.00
REMARK        N                      386          386.00
REMARK        P                        3            3.00
REMARK        S                        8            8.00
REMARK      O1-                       55           55.00
REMARK    TOTAL                     2379         2379.00
REMARK -----------------------------------------------------------------------
REMARK r_free_flags.md5.hexdigest d216ad799c24d4ac97abf587eadbab0a
REMARK 
REMARK IF THIS FILE IS FOR PDB DEPOSITION: REMOVE ALL FROM THIS LINE UP.
REMARK   3
REMARK   3 REFINEMENT.
REMARK   3   PROGRAM     : PHENIX (1.10.1_2155: ???)
REMARK   3   AUTHORS     : Adams,Afonine,Bunkoczi,Burnley,Chen,Dar,Davis,
REMARK   3               : Draizen,Echols,Gildea,Gros,Grosse-Kunstleve,Headd,
REMARK   3               : Hintze,Hung,Ioerger,McCoy,McKee,Moriarty,Oeffner,
REMARK   3               : Read,Richardson,Richardson,Sacchettini,Sauter,
REMARK   3               : Sobolev,Storoni,Terwilliger,Williams,Zwart
REMARK   3
REMARK   3  REFINEMENT TARGET : ML
REMARK   3  
REMARK   3  DATA USED IN REFINEMENT.
REMARK   3   RESOLUTION RANGE HIGH (ANGSTROMS) : 2.487   
REMARK   3   RESOLUTION RANGE LOW  (ANGSTROMS) : 37.197  
REMARK   3   MIN(FOBS/SIGMA_FOBS)              : 1.38  
REMARK   3   COMPLETENESS FOR RANGE        (%) : 98.55 
REMARK   3   NUMBER OF REFLECTIONS             : 14082     
REMARK   3   NUMBER OF REFLECTIONS (NON-ANOMALOUS) : 14082     
REMARK   3  
REMARK   3  FIT TO DATA USED IN REFINEMENT.
REMARK   3   R VALUE     (WORKING + TEST SET) : 0.1735
REMARK   3   R VALUE            (WORKING SET) : 0.1712
REMARK   3   FREE R VALUE                     : 0.2175
REMARK   3   FREE R VALUE TEST SET SIZE   (%) : 4.87  
REMARK   3   FREE R VALUE TEST SET COUNT      : 686       
REMARK   3  
REMARK   3  FIT TO DATA USED IN REFINEMENT (IN BINS).
REMARK   3   BIN  RESOLUTION RANGE  COMPL.    NWORK NFREE   RWORK  RFREE  CCWORK CCFREE
REMARK   3     1 37.2012 -  4.2514    1.00     2833   165  0.1874 0.2352   0.923  0.865
REMARK   3     2  4.2514 -  3.3752    1.00     2736   123  0.1608 0.1815   0.940  0.913
REMARK   3     3  3.3752 -  2.9487    1.00     2691   137  0.1650 0.2192   0.928  0.870
REMARK   3     4  2.9487 -  2.6792    1.00     2683   129  0.1622 0.2113   0.929  0.900
REMARK   3     5  2.6792 -  2.4872    0.93     2453   132  0.1706 0.2454   0.917  0.786
REMARK   3  
REMARK   3  BULK SOLVENT MODELLING.
REMARK   3   METHOD USED        : FLAT BULK SOLVENT MODEL
REMARK   3   SOLVENT RADIUS     : 1.11    
REMARK   3   SHRINKAGE RADIUS   : 0.90    
REMARK   3   GRID STEP FACTOR   : 4.00    
REMARK   3  
REMARK   3  ERROR ESTIMATES.
REMARK   3   COORDINATE ERROR (MAXIMUM-LIKELIHOOD BASED)     : 0.23    
REMARK   3   PHASE ERROR (DEGREES, MAXIMUM-LIKELIHOOD BASED) : 20.20   
REMARK   3  
REMARK   3  STRUCTURE FACTORS CALCULATION ALGORITHM : FFT
REMARK   3  
REMARK   3  RESTRAINTS LIBRARY
REMARK   3    GEOSTD + MON.LIB. + CDL v1.2
REMARK   3  
REMARK   3  DEVIATIONS FROM IDEAL VALUES.
REMARK   3                 RMSD     MAX  COUNT
REMARK   3   BOND      :  0.008   0.075   2338
REMARK   3   ANGLE     :  0.930   9.191   3150
REMARK   3   CHIRALITY :  0.050   0.171    340
REMARK   3   PLANARITY :  0.006   0.049    402
REMARK   3   DIHEDRAL  : 20.865 179.863   1428
REMARK   3   MIN NONBONDED DISTANCE : 1.924 
REMARK   3  
REMARK   3  MOLPROBITY STATISTICS.
REMARK   3   ALL-ATOM CLASHSCORE : 3.28
REMARK   3   RAMACHANDRAN PLOT:
REMARK   3     OUTLIERS : 0.00  %
REMARK   3     ALLOWED  : 1.47  %
REMARK   3     FAVORED  : 98.53 %
REMARK   3   ROTAMER OUTLIERS : 0.00 %
REMARK   3   CBETA DEVIATIONS : 0
REMARK   3  
REMARK   3  ATOMIC DISPLACEMENT PARAMETERS.
REMARK   3   WILSON B : 25.76
REMARK   3   RMS(B_ISO_OR_EQUIVALENT_BONDED) : 4.27
REMARK   3   ATOMS          NUMBER OF ATOMS
REMARK   3                    ISO.  ANISO. 
REMARK   3    ALL         :   2379       0
REMARK   3    ALL (NO H)  :   2379       0
REMARK   3    SOLVENT     :     77       0
REMARK   3    NON-SOLVENT :   2302       0
REMARK   3    HYDROGENS   :      0       0
REMARK   3
CRYST1   39.528   89.370  109.945  90.00  90.00  90.00 P 21 21 21
SCALE1      0.025299  0.000000  0.000000        0.00000
SCALE2      0.000000  0.011189  0.000000        0.00000
SCALE3      0.000000  0.000000  0.009095        0.00000
ATOM      1  N   MET A   1      -7.543   1.579  -0.603  1.00 49.49           N
ATOM      2  CA  MET A   1      -8.975   1.456  -0.844  1.00 43.79           C
ATOM      3  CB  MET A   1      -9.266   1.449  -2.352  1.00 46.73           C
ATOM      4  CG  MET A   1     -10.750   1.683  -2.685  1.00 52.38           C
ATOM      5  SD  MET A   1     -11.040   2.752  -4.119  1.00 76.96           S
ATOM      6  CE  MET A   1     -12.838   2.758  -4.254  1.00 51.63           C
ATOM      7  C   MET A   1      -9.651   0.236  -0.188  1.00 40.34           C
ATOM      8  O   MET A   1     -10.823   0.330   0.148  1.00 44.89           O
ATOM      9  N   PRO A   2      -8.960  -0.900  -0.008  1.00 46.03           N
ATOM     10  CA  PRO A   2      -9.593  -2.020   0.714  1.00 36.79           C
ATOM     11  CB  PRO A   2      -8.808  -3.246   0.230  1.00 32.02           C
ATOM     12  CG  PRO A   2      -7.459  -2.710  -0.059  1.00 31.60           C
ATOM     13  CD  PRO A   2      -7.699  -1.335  -0.650  1.00 37.13           C
ATOM     14  C   PRO A   2      -9.487  -1.882   2.224  1.00 33.61           C
ATOM     15  O   PRO A   2      -8.457  -1.469   2.765  1.00 38.30           O
ATOM     16  N   THR A   3     -10.556  -2.264   2.916  1.00 31.14           N
ATOM     17  CA  THR A   3     -10.523  -2.241   4.366  1.00 26.82           C
ATOM     18  CB  THR A   3     -11.915  -2.475   4.929  1.00 30.41           C
ATOM     19  OG1 THR A   3     -12.328  -3.825   4.650  1.00 31.97           O
ATOM     20  CG2 THR A   3     -12.884  -1.496   4.293  1.00 34.14           C
ATOM     21  C   THR A   3      -9.562  -3.298   4.897  1.00 28.26           C
ATOM     22  O   THR A   3      -9.215  -4.247   4.192  1.00 28.25           O
ATOM     23  N   PRO A   4      -9.096  -3.141   6.138  1.00 29.28           N
ATOM     24  CA  PRO A   4      -8.268  -4.197   6.738  1.00 26.65           C
ATOM     25  CB  PRO A   4      -8.042  -3.695   8.170  1.00 24.93           C
ATOM     26  CG  PRO A   4      -8.183  -2.233   8.078  1.00 24.06           C
ATOM     27  CD  PRO A   4      -9.168  -1.943   6.990  1.00 22.70           C
ATOM     28  C   PRO A   4      -8.930  -5.563   6.732  1.00 26.17           C
ATOM     29  O   PRO A   4      -8.237  -6.579   6.593  1.00 31.16           O
ATOM     30  N   SER A   5     -10.245  -5.637   6.885  1.00 22.51           N
ATOM     31  CA  SER A   5     -10.868  -6.950   6.933  1.00 25.62           C
ATOM     32  CB  SER A   5     -12.227  -6.867   7.610  1.00 19.08           C
ATOM     33  OG  SER A   5     -13.087  -6.191   6.735  1.00 29.14           O
ATOM     34  C   SER A   5     -11.008  -7.549   5.537  1.00 23.26           C
ATOM     35  O   SER A   5     -10.997  -8.774   5.393  1.00 20.54           O
ATOM     36  N   MET A   6     -11.126  -6.710   4.506  1.00 21.49           N
ATOM     37  CA  MET A   6     -11.037  -7.214   3.139  1.00 23.52           C
ATOM     38  CB  MET A   6     -11.305  -6.092   2.136  1.00 24.28           C
ATOM     39  CG  MET A   6     -12.767  -5.700   2.027  1.00 26.08           C
ATOM     40  SD  MET A   6     -13.036  -4.290   0.953  1.00 34.70           S
ATOM     41  CE  MET A   6     -12.449  -4.888  -0.615  1.00 25.46           C
ATOM     42  C   MET A   6      -9.675  -7.843   2.881  1.00 24.34           C
ATOM     43  O   MET A   6      -9.583  -8.922   2.288  1.00 22.09           O
ATOM     44  N   GLU A   7      -8.603  -7.193   3.326  1.00 24.21           N
ATOM     45  CA  GLU A   7      -7.285  -7.792   3.165  1.00 25.34           C
ATOM     46  CB  GLU A   7      -6.195  -6.806   3.595  1.00 29.00           C
ATOM     47  CG  GLU A   7      -6.239  -5.483   2.860  1.00 32.61           C
ATOM     48  CD  GLU A   7      -5.202  -4.469   3.364  1.00 38.56           C
ATOM     49  OE1 GLU A   7      -4.615  -4.648   4.461  1.00 35.65           O
ATOM     50  OE2 GLU A   7      -4.980  -3.474   2.642  1.00 53.38           O1-
ATOM     51  C   GLU A   7      -7.173  -9.092   3.955  1.00 23.66           C
ATOM     52  O   GLU A   7      -6.631 -10.080   3.446  1.00 19.76           O
ATOM     53  N   ASP A   8      -7.678  -9.114   5.199  1.00 21.63           N
ATOM     54  CA  ASP A   8      -7.588 -10.329   6.005  1.00 19.14           C
ATOM     55  CB  ASP A   8      -8.186 -10.114   7.398  1.00 19.71           C
ATOM     56  CG  ASP A   8      -7.452  -9.032   8.212  1.00 38.87           C
ATOM     57  OD1 ASP A   8      -6.228  -8.797   8.002  1.00 38.95           O1-
ATOM     58  OD2 ASP A   8      -8.121  -8.410   9.084  1.00 43.55           O
ATOM     59  C   ASP A   8      -8.287 -11.496   5.318  1.00 21.11           C
ATOM     60  O   ASP A   8      -7.849 -12.646   5.441  1.00 20.86           O
ATOM     61  N   TYR A   9      -9.395 -11.219   4.615  1.00 15.52           N
ATOM     62  CA  TYR A   9     -10.089 -12.254   3.863  1.00 15.33           C
ATOM     63  CB  TYR A   9     -11.386 -11.691   3.296  1.00 15.88           C
ATOM     64  CG  TYR A   9     -12.659 -12.133   3.963  1.00 14.42           C
ATOM     65  CD1 TYR A   9     -13.014 -11.682   5.229  1.00 14.15           C
ATOM     66  CE1 TYR A   9     -14.213 -12.086   5.829  1.00 16.53           C
ATOM     67  CZ  TYR A   9     -15.077 -12.924   5.129  1.00 19.74           C
ATOM     68  OH  TYR A   9     -16.282 -13.350   5.655  1.00 19.22           O
ATOM     69  CE2 TYR A   9     -14.747 -13.355   3.869  1.00 17.07           C
ATOM     70  CD2 TYR A   9     -13.542 -12.959   3.294  1.00 17.26           C
ATOM     71  C   TYR A   9      -9.225 -12.803   2.732  1.00 15.54           C
ATOM     72  O   TYR A   9      -9.242 -14.005   2.459  1.00 17.28           O
ATOM     73  N   LEU A  10      -8.490 -11.941   2.032  1.00 13.91           N
ATOM     74  CA  LEU A  10      -7.636 -12.452   0.969  1.00 16.28           C
ATOM     75  CB  LEU A  10      -7.095 -11.294   0.131  1.00 15.00           C
ATOM     76  CG  LEU A  10      -8.187 -10.530  -0.633  1.00 16.31           C
ATOM     77  CD1 LEU A  10      -7.645  -9.271  -1.305  1.00 17.26           C
ATOM     78  CD2 LEU A  10      -8.870 -11.432  -1.646  1.00 14.82           C
ATOM     79  C   LEU A  10      -6.513 -13.302   1.547  1.00 15.20           C
ATOM     80  O   LEU A  10      -6.188 -14.363   1.013  1.00 13.59           O
ATOM     81  N   GLU A  11      -5.945 -12.866   2.667  1.00 15.82           N
ATOM     82  CA  GLU A  11      -4.947 -13.656   3.364  1.00 17.16           C
ATOM     83  CB  GLU A  11      -4.476 -12.888   4.590  1.00 19.13           C
ATOM     84  CG  GLU A  11      -3.393 -13.594   5.352  1.00 22.77           C
ATOM     85  CD  GLU A  11      -3.121 -12.944   6.676  1.00 28.69           C
ATOM     86  OE1 GLU A  11      -1.957 -12.970   7.101  1.00 30.05           O
ATOM     87  OE2 GLU A  11      -4.071 -12.405   7.299  1.00 40.92           O1-
ATOM     88  C   GLU A  11      -5.495 -15.022   3.767  1.00 17.30           C
ATOM     89  O   GLU A  11      -4.814 -16.045   3.623  1.00 15.53           O
ATOM     90  N   ARG A  12      -6.723 -15.060   4.273  1.00 12.27           N
ATOM     91  CA  ARG A  12      -7.299 -16.325   4.703  1.00 14.16           C
ATOM     92  CB  ARG A  12      -8.579 -16.048   5.480  1.00 15.23           C
ATOM     93  CG  ARG A  12      -9.185 -17.245   6.103  1.00 19.67           C
ATOM     94  CD  ARG A  12     -10.390 -16.869   6.950  1.00 22.43           C
ATOM     95  NE  ARG A  12     -10.065 -15.988   8.074  1.00 25.32           N
ATOM     96  CZ  ARG A  12      -9.645 -16.422   9.262  1.00 27.57           C
ATOM     97  NH1 ARG A  12      -9.470 -17.720   9.481  1.00 26.14           N1+
ATOM     98  NH2 ARG A  12      -9.395 -15.560  10.232  1.00 25.98           N
ATOM     99  C   ARG A  12      -7.558 -17.248   3.513  1.00 14.00           C
ATOM    100  O   ARG A  12      -7.345 -18.462   3.602  1.00 14.22           O
ATOM    101  N   ILE A  13      -7.986 -16.690   2.383  1.00 12.09           N
ATOM    102  CA  ILE A  13      -8.239 -17.505   1.201  1.00 12.19           C
ATOM    103  CB  ILE A  13      -8.991 -16.677   0.142  1.00 11.95           C
ATOM    104  CG1 ILE A  13     -10.439 -16.460   0.615  1.00 13.32           C
ATOM    105  CG2 ILE A  13      -8.956 -17.358  -1.210  1.00  8.78           C
ATOM    106  CD1 ILE A  13     -11.157 -15.262  -0.019  1.00 12.09           C
ATOM    107  C   ILE A  13      -6.936 -18.091   0.661  1.00 13.52           C
ATOM    108  O   ILE A  13      -6.859 -19.284   0.351  1.00 12.94           O
ATOM    109  N   TYR A  14      -5.884 -17.263   0.567  1.00 12.66           N
ATOM    110  CA  TYR A  14      -4.580 -17.766   0.155  1.00 10.61           C
ATOM    111  CB  TYR A  14      -3.564 -16.621   0.128  1.00 14.98           C
ATOM    112  CG  TYR A  14      -2.169 -17.096  -0.159  1.00 15.36           C
ATOM    113  CD1 TYR A  14      -1.761 -17.386  -1.467  1.00 11.54           C
ATOM    114  CE1 TYR A  14      -0.498 -17.860  -1.736  1.00  9.97           C
ATOM    115  CZ  TYR A  14       0.395 -18.039  -0.699  1.00 14.90           C
ATOM    116  OH  TYR A  14       1.687 -18.504  -0.940  1.00 17.96           O
ATOM    117  CE2 TYR A  14       0.016 -17.755   0.603  1.00 15.21           C
ATOM    118  CD2 TYR A  14      -1.261 -17.291   0.873  1.00 12.66           C
ATOM    119  C   TYR A  14      -4.104 -18.914   1.055  1.00 12.97           C
ATOM    120  O   TYR A  14      -3.619 -19.939   0.558  1.00 13.86           O
ATOM    121  N   LEU A  15      -4.282 -18.792   2.376  1.00 12.23           N
ATOM    122  CA  LEU A  15      -3.824 -19.843   3.272  1.00  8.98           C
ATOM    123  CB  LEU A  15      -3.682 -19.297   4.683  1.00 10.31           C
ATOM    124  CG  LEU A  15      -2.564 -18.275   4.901  1.00 14.29           C
ATOM    125  CD1 LEU A  15      -2.780 -17.485   6.207  1.00 13.99           C
ATOM    126  CD2 LEU A  15      -1.182 -18.944   4.865  1.00 13.74           C
ATOM    127  C   LEU A  15      -4.729 -21.074   3.265  1.00 13.09           C
ATOM    128  O   LEU A  15      -4.265 -22.185   3.574  1.00 11.48           O
ATOM    129  N   LEU A  16      -6.013 -20.919   2.939  1.00 10.88           N
ATOM    130  CA  LEU A  16      -6.843 -22.105   2.732  1.00 11.10           C
ATOM    131  CB  LEU A  16      -8.307 -21.706   2.576  1.00 11.04           C
ATOM    132  CG  LEU A  16      -9.062 -21.371   3.859  1.00 10.14           C
ATOM    133  CD1 LEU A  16     -10.312 -20.570   3.527  1.00 11.47           C
ATOM    134  CD2 LEU A  16      -9.407 -22.644   4.573  1.00  9.08           C
ATOM    135  C   LEU A  16      -6.376 -22.912   1.520  1.00 12.86           C
ATOM    136  O   LEU A  16      -6.304 -24.144   1.579  1.00 14.91           O
ATOM    137  N   ILE A  17      -6.046 -22.244   0.413  1.00 11.59           N
ATOM    138  CA  ILE A  17      -5.545 -22.975  -0.753  1.00 15.02           C
ATOM    139  CB  ILE A  17      -5.493 -22.037  -1.973  1.00 14.44           C
ATOM    140  CG1 ILE A  17      -6.904 -21.565  -2.352  1.00 13.65           C
ATOM    141  CG2 ILE A  17      -4.789 -22.691  -3.145  1.00 11.37           C
ATOM    142  CD1 ILE A  17      -6.871 -20.310  -3.216  1.00 12.56           C
ATOM    143  C   ILE A  17      -4.178 -23.614  -0.463  1.00 15.57           C
ATOM    144  O   ILE A  17      -3.874 -24.714  -0.946  1.00 13.68           O
ATOM    145  N   GLU A  18      -3.335 -22.933   0.326  1.00 14.62           N
ATOM    146  CA  GLU A  18      -2.075 -23.519   0.781  1.00 16.14           C
ATOM    147  CB  GLU A  18      -1.296 -22.517   1.642  1.00 14.11           C
ATOM    148  CG  GLU A  18      -0.747 -21.340   0.903  1.00 15.87           C
ATOM    149  CD  GLU A  18       0.550 -21.666   0.198  1.00 18.62           C
ATOM    150  OE1 GLU A  18       0.581 -21.605  -1.055  1.00 17.42           O
ATOM    151  OE2 GLU A  18       1.535 -22.001   0.901  1.00 17.88           O1-
ATOM    152  C   GLU A  18      -2.313 -24.785   1.583  1.00 13.76           C
ATOM    153  O   GLU A  18      -1.516 -25.716   1.529  1.00 16.50           O
ATOM    154  N   GLU A  19      -3.384 -24.826   2.356  1.00 15.32           N
ATOM    155  CA  GLU A  19      -3.606 -25.961   3.235  1.00 17.79           C
ATOM    156  CB  GLU A  19      -4.444 -25.525   4.423  1.00 19.47           C
ATOM    157  CG  GLU A  19      -4.874 -26.631   5.331  1.00 29.14           C
ATOM    158  CD  GLU A  19      -6.067 -26.218   6.188  1.00 37.40           C
ATOM    159  OE1 GLU A  19      -6.333 -25.000   6.303  1.00 34.33           O
ATOM    160  OE2 GLU A  19      -6.743 -27.117   6.730  1.00 46.83           O1-
ATOM    161  C   GLU A  19      -4.263 -27.134   2.524  1.00 17.75           C
ATOM    162  O   GLU A  19      -3.954 -28.280   2.843  1.00 18.87           O
ATOM    163  N   LYS A  20      -5.159 -26.893   1.561  1.00 19.28           N
ATOM    164  CA  LYS A  20      -5.804 -28.027   0.909  1.00 17.48           C
ATOM    165  CB  LYS A  20      -7.081 -28.420   1.637  1.00 18.31           C
ATOM    166  CG  LYS A  20      -8.084 -27.312   1.748  1.00 19.30           C
ATOM    167  CD  LYS A  20      -9.136 -27.649   2.773  1.00 16.08           C
ATOM    168  CE  LYS A  20     -10.041 -26.439   3.033  1.00 22.68           C
ATOM    169  NZ  LYS A  20     -10.772 -26.001   1.787  1.00 18.30           N1+
ATOM    170  C   LYS A  20      -6.139 -27.807  -0.557  1.00 17.08           C
ATOM    171  O   LYS A  20      -6.830 -28.654  -1.131  1.00 21.04           O
ATOM    172  N   GLY A  21      -5.669 -26.743  -1.202  1.00 14.51           N
ATOM    173  CA  GLY A  21      -5.907 -26.578  -2.620  1.00 12.88           C
ATOM    174  C   GLY A  21      -7.171 -25.838  -2.988  1.00 15.35           C
ATOM    175  O   GLY A  21      -7.361 -25.521  -4.170  1.00 15.60           O
ATOM    176  N   TYR A  22      -8.025 -25.517  -2.019  1.00 14.91           N
ATOM    177  CA  TYR A  22      -9.305 -24.893  -2.308  1.00 16.66           C
ATOM    178  CB  TYR A  22     -10.441 -25.893  -2.496  1.00 19.20           C
ATOM    179  CG  TYR A  22     -10.206 -26.937  -3.515  1.00 21.06           C
ATOM    180  CD1 TYR A  22     -10.512 -26.706  -4.852  1.00 23.73           C
ATOM    181  CE1 TYR A  22     -10.317 -27.694  -5.811  1.00 25.21           C
ATOM    182  CZ  TYR A  22      -9.822 -28.937  -5.430  1.00 22.25           C
ATOM    183  OH  TYR A  22      -9.627 -29.919  -6.382  1.00 28.20           O
ATOM    184  CE2 TYR A  22      -9.512 -29.186  -4.108  1.00 19.77           C
ATOM    185  CD2 TYR A  22      -9.719 -28.186  -3.148  1.00 21.18           C
ATOM    186  C   TYR A  22      -9.703 -24.015  -1.146  1.00 14.14           C
ATOM    187  O   TYR A  22      -9.377 -24.305   0.010  1.00 13.89           O
ATOM    188  N   ALA A  23     -10.469 -22.980  -1.468  1.00 12.12           N
ATOM    189  CA  ALA A  23     -11.085 -22.104  -0.488  1.00 13.20           C
ATOM    190  CB  ALA A  23     -10.567 -20.673  -0.636  1.00 12.64           C
ATOM    191  C   ALA A  23     -12.594 -22.160  -0.686  1.00 15.75           C
ATOM    192  O   ALA A  23     -13.098 -21.868  -1.780  1.00 13.67           O
ATOM    193  N   ARG A  24     -13.313 -22.538   0.358  1.00 14.43           N
ATOM    194  CA  ARG A  24     -14.761 -22.564   0.289  1.00 16.16           C
ATOM    195  CB  ARG A  24     -15.321 -23.941   0.661  1.00 13.25           C
ATOM    196  CG  ARG A  24     -14.755 -25.100  -0.127  1.00 11.48           C
ATOM    197  CD  ARG A  24     -14.924 -24.991  -1.639  1.00 16.72           C
ATOM    198  NE  ARG A  24     -16.202 -24.425  -2.098  1.00 17.37           N
ATOM    199  CZ  ARG A  24     -16.713 -24.584  -3.326  1.00 15.38           C
ATOM    200  NH1 ARG A  24     -17.860 -23.996  -3.641  1.00 15.37           N1+
ATOM    201  NH2 ARG A  24     -16.093 -25.321  -4.244  1.00 11.41           N
ATOM    202  C   ARG A  24     -15.340 -21.493   1.204  1.00 15.27           C
ATOM    203  O   ARG A  24     -14.721 -21.091   2.193  1.00 11.38           O
ATOM    204  N   VAL A  25     -16.533 -21.011   0.838  1.00 13.67           N
ATOM    205  CA  VAL A  25     -17.235 -20.097   1.717  1.00 11.83           C
ATOM    206  CB  VAL A  25     -18.522 -19.580   1.040  1.00 17.94           C
ATOM    207  CG1 VAL A  25     -19.503 -19.013   2.068  1.00 11.63           C
ATOM    208  CG2 VAL A  25     -18.169 -18.517  -0.019  1.00 12.12           C
ATOM    209  C   VAL A  25     -17.512 -20.777   3.045  1.00 13.40           C
ATOM    210  O   VAL A  25     -17.374 -20.165   4.107  1.00 16.72           O
ATOM    211  N   SER A  26     -17.859 -22.068   3.017  1.00 13.23           N
ATOM    212  CA  SER A  26     -18.106 -22.782   4.266  1.00 13.26           C
ATOM    213  CB  SER A  26     -18.601 -24.208   3.998  1.00 14.10           C
ATOM    214  OG  SER A  26     -17.627 -25.008   3.333  1.00 17.84           O
ATOM    215  C   SER A  26     -16.866 -22.818   5.151  1.00 16.43           C
ATOM    216  O   SER A  26     -16.996 -22.785   6.377  1.00 18.99           O
ATOM    217  N   ASP A  27     -15.662 -22.896   4.561  1.00 17.35           N
ATOM    218  CA  ASP A  27     -14.435 -22.853   5.358  1.00 14.90           C
ATOM    219  CB  ASP A  27     -13.195 -22.941   4.467  1.00 15.20           C
ATOM    220  CG  ASP A  27     -13.091 -24.254   3.764  1.00 19.66           C
ATOM    221  OD1 ASP A  27     -13.587 -25.243   4.350  1.00 20.46           O
ATOM    222  OD2 ASP A  27     -12.546 -24.285   2.624  1.00 16.93           O1-
ATOM    223  C   ASP A  27     -14.363 -21.580   6.179  1.00 15.17           C
ATOM    224  O   ASP A  27     -14.116 -21.619   7.389  1.00 16.75           O
ATOM    225  N   ILE A  28     -14.562 -20.436   5.527  1.00 14.50           N
ATOM    226  CA  ILE A  28     -14.447 -19.150   6.202  1.00 15.00           C
ATOM    227  CB  ILE A  28     -14.495 -18.032   5.156  1.00 15.10           C
ATOM    228  CG1 ILE A  28     -13.447 -18.310   4.065  1.00 15.99           C
ATOM    229  CG2 ILE A  28     -14.305 -16.707   5.824  1.00 14.08           C
ATOM    230  CD1 ILE A  28     -13.458 -17.299   2.893  1.00 12.29           C
ATOM    231  C   ILE A  28     -15.530 -18.981   7.271  1.00 16.65           C
ATOM    232  O   ILE A  28     -15.264 -18.478   8.370  1.00 16.79           O
ATOM    233  N   ALA A  29     -16.761 -19.395   6.981  1.00 15.02           N
ATOM    234  CA  ALA A  29     -17.812 -19.279   7.986  1.00 15.70           C
ATOM    235  CB  ALA A  29     -19.147 -19.722   7.403  1.00 12.58           C
ATOM    236  C   ALA A  29     -17.479 -20.089   9.236  1.00 16.16           C
ATOM    237  O   ALA A  29     -17.708 -19.629  10.362  1.00 17.83           O
ATOM    238  N   GLU A  30     -16.930 -21.292   9.056  1.00 18.76           N
ATOM    239  CA  GLU A  30     -16.629 -22.177  10.184  1.00 18.73           C
ATOM    240  CB  GLU A  30     -16.315 -23.591   9.698  1.00 15.36           C
ATOM    241  CG  GLU A  30     -17.528 -24.342   9.171  1.00 18.51           C
ATOM    242  CD  GLU A  30     -17.169 -25.335   8.067  1.00 27.47           C
ATOM    243  OE1 GLU A  30     -18.101 -25.803   7.372  1.00 33.70           O
ATOM    244  OE2 GLU A  30     -15.962 -25.633   7.873  1.00 29.64           O1-
ATOM    245  C   GLU A  30     -15.456 -21.677  10.994  1.00 16.02           C
ATOM    246  O   GLU A  30     -15.439 -21.847  12.208  1.00 18.79           O
ATOM    247  N   ALA A  31     -14.464 -21.084  10.340  1.00 15.91           N
ATOM    248  CA  ALA A  31     -13.293 -20.605  11.045  1.00 14.72           C
ATOM    249  CB  ALA A  31     -12.159 -20.366  10.062  1.00 12.16           C
ATOM    250  C   ALA A  31     -13.592 -19.328  11.812  1.00 18.97           C
ATOM    251  O   ALA A  31     -13.103 -19.147  12.925  1.00 22.64           O
ATOM    252  N   LEU A  32     -14.362 -18.420  11.222  1.00 19.15           N
ATOM    253  CA  LEU A  32     -14.708 -17.171  11.880  1.00 16.91           C
ATOM    254  CB  LEU A  32     -15.027 -16.083  10.838  1.00 17.81           C
ATOM    255  CG  LEU A  32     -13.940 -15.682   9.816  1.00 21.36           C
ATOM    256  CD1 LEU A  32     -14.399 -14.563   8.886  1.00 16.46           C
ATOM    257  CD2 LEU A  32     -12.650 -15.277  10.530  1.00 19.31           C
ATOM    258  C   LEU A  32     -15.887 -17.332  12.824  1.00 19.26           C
ATOM    259  O   LEU A  32     -16.151 -16.421  13.606  1.00 20.58           O
ATOM    260  N   GLU A  33     -16.605 -18.452  12.751  1.00 19.34           N
ATOM    261  CA  GLU A  33     -17.803 -18.678  13.554  1.00 22.99           C
ATOM    262  CB  GLU A  33     -17.445 -18.794  15.036  1.00 22.31           C
ATOM    263  CG  GLU A  33     -16.303 -19.750  15.262  1.00 30.17           C
ATOM    264  CD  GLU A  33     -16.063 -20.041  16.721  1.00 34.20           C
ATOM    265  OE1 GLU A  33     -15.524 -19.159  17.424  1.00 36.34           O
ATOM    266  OE2 GLU A  33     -16.400 -21.161  17.154  1.00 33.94           O1-
ATOM    267  C   GLU A  33     -18.850 -17.591  13.313  1.00 21.70           C
ATOM    268  O   GLU A  33     -19.463 -17.060  14.242  1.00 20.67           O
ATOM    269  N   VAL A  34     -19.061 -17.271  12.042  1.00 20.27           N
ATOM    270  CA  VAL A  34     -20.086 -16.310  11.663  1.00 16.80           C
ATOM    271  CB  VAL A  34     -19.478 -15.088  10.950  1.00 19.47           C
ATOM    272  CG1 VAL A  34     -18.466 -14.384  11.858  1.00 13.56           C
ATOM    273  CG2 VAL A  34     -18.851 -15.510   9.600  1.00 16.48           C
ATOM    274  C   VAL A  34     -21.085 -17.023  10.771  1.00 17.24           C
ATOM    275  O   VAL A  34     -20.927 -18.213  10.479  1.00 18.56           O
ATOM    276  N   HIS A  35     -22.107 -16.299  10.319  1.00 16.50           N
ATOM    277  CA  HIS A  35     -23.059 -16.865   9.385  1.00 15.20           C
ATOM    278  CB  HIS A  35     -24.389 -16.129   9.451  1.00 17.10           C
ATOM    279  CG  HIS A  35     -25.502 -16.883   8.801  1.00 17.86           C
ATOM    280  ND1 HIS A  35     -25.831 -16.725   7.470  1.00 20.92           N
ATOM    281  CE1 HIS A  35     -26.830 -17.534   7.169  1.00 18.94           C
ATOM    282  NE2 HIS A  35     -27.140 -18.232   8.246  1.00 18.13           N
ATOM    283  CD2 HIS A  35     -26.317 -17.851   9.278  1.00 16.62           C
ATOM    284  C   HIS A  35     -22.511 -16.800   7.958  1.00 16.49           C
ATOM    285  O   HIS A  35     -21.883 -15.807   7.581  1.00 16.24           O
ATOM    286  N   PRO A  36     -22.746 -17.832   7.139  1.00 17.04           N
ATOM    287  CA  PRO A  36     -22.173 -17.824   5.781  1.00 14.95           C
ATOM    288  CB  PRO A  36     -22.589 -19.193   5.200  1.00 12.07           C
ATOM    289  CG  PRO A  36     -23.553 -19.776   6.156  1.00 16.74           C
ATOM    290  CD  PRO A  36     -23.318 -19.146   7.497  1.00 14.17           C
ATOM    291  C   PRO A  36     -22.647 -16.666   4.910  1.00 16.99           C
ATOM    292  O   PRO A  36     -21.910 -16.252   4.000  1.00 15.65           O
ATOM    293  N   SER A  37     -23.826 -16.096   5.179  1.00 14.75           N
ATOM    294  CA  SER A  37     -24.261 -14.943   4.394  1.00 15.88           C
ATOM    295  CB  SER A  37     -25.708 -14.580   4.724  1.00 15.83           C
ATOM    296  OG  SER A  37     -25.771 -14.026   6.012  1.00 22.75           O
ATOM    297  C   SER A  37     -23.376 -13.712   4.601  1.00 13.81           C
ATOM    298  O   SER A  37     -23.319 -12.853   3.724  1.00 16.19           O
ATOM    299  N   SER A  38     -22.705 -13.569   5.740  1.00 14.99           N
ATOM    300  CA  SER A  38     -21.768 -12.454   5.837  1.00 15.29           C
ATOM    301  CB  SER A  38     -21.394 -12.185   7.289  1.00 16.55           C
ATOM    302  OG  SER A  38     -20.549 -13.189   7.801  1.00 15.92           O
ATOM    303  C   SER A  38     -20.518 -12.714   5.002  1.00 14.32           C
ATOM    304  O   SER A  38     -19.950 -11.781   4.427  1.00 15.32           O
ATOM    305  N   VAL A  39     -20.112 -13.976   4.883  1.00 14.84           N
ATOM    306  CA  VAL A  39     -18.981 -14.327   4.031  1.00 14.26           C
ATOM    307  CB  VAL A  39     -18.574 -15.790   4.274  1.00 15.90           C
ATOM    308  CG1 VAL A  39     -17.347 -16.146   3.442  1.00 14.29           C
ATOM    309  CG2 VAL A  39     -18.372 -16.050   5.755  1.00 13.24           C
ATOM    310  C   VAL A  39     -19.313 -14.073   2.561  1.00 16.79           C
ATOM    311  O   VAL A  39     -18.530 -13.441   1.831  1.00 13.87           O
ATOM    312  N   THR A  40     -20.474 -14.561   2.092  1.00 12.27           N
ATOM    313  CA  THR A  40     -20.804 -14.345   0.690  1.00 14.83           C
ATOM    314  CB  THR A  40     -22.070 -15.117   0.282  1.00 17.63           C
ATOM    315  OG1 THR A  40     -23.235 -14.525   0.861  1.00 14.60           O
ATOM    316  CG2 THR A  40     -21.976 -16.584   0.688  1.00 13.51           C
ATOM    317  C   THR A  40     -20.955 -12.862   0.383  1.00 15.91           C
ATOM    318  O   THR A  40     -20.710 -12.429  -0.749  1.00 15.23           O
ATOM    319  N   LYS A  41     -21.320 -12.065   1.380  1.00 15.53           N
ATOM    320  CA  LYS A  41     -21.385 -10.632   1.156  1.00 15.49           C
ATOM    321  CB  LYS A  41     -22.211  -9.975   2.251  1.00 18.05           C
ATOM    322  CG  LYS A  41     -22.226  -8.450   2.200  1.00 29.41           C
ATOM    323  CD  LYS A  41     -22.581  -7.887   0.818  1.00 29.36           C
ATOM    324  CE  LYS A  41     -23.027  -6.424   0.911  1.00 39.24           C
ATOM    325  NZ  LYS A  41     -24.382  -6.259   1.551  1.00 49.89           N1+
ATOM    326  C   LYS A  41     -19.991 -10.034   1.074  1.00 15.53           C
ATOM    327  O   LYS A  41     -19.730  -9.174   0.229  1.00 17.19           O
ATOM    328  N   MET A  42     -19.072 -10.486   1.928  1.00 17.18           N
ATOM    329  CA  MET A  42     -17.688 -10.034   1.802  1.00 15.72           C
ATOM    330  CB  MET A  42     -16.866 -10.505   3.005  1.00 15.99           C
ATOM    331  CG  MET A  42     -15.383 -10.177   2.877  1.00 16.52           C
ATOM    332  SD  MET A  42     -15.019  -8.407   2.708  1.00 26.80           S
ATOM    333  CE  MET A  42     -14.743  -7.948   4.427  1.00 20.28           C
ATOM    334  C   MET A  42     -17.065 -10.514   0.491  1.00 15.29           C
ATOM    335  O   MET A  42     -16.370  -9.753  -0.189  1.00 18.33           O
ATOM    336  N   VAL A  43     -17.304 -11.767   0.117  1.00 15.15           N
ATOM    337  CA  VAL A  43     -16.822 -12.267  -1.165  1.00 15.60           C
ATOM    338  CB  VAL A  43     -17.217 -13.744  -1.346  1.00 17.51           C
ATOM    339  CG1 VAL A  43     -16.956 -14.161  -2.778  1.00 17.25           C
ATOM    340  CG2 VAL A  43     -16.472 -14.634  -0.362  1.00 13.18           C
ATOM    341  C   VAL A  43     -17.350 -11.411  -2.310  1.00 16.54           C
ATOM    342  O   VAL A  43     -16.631 -11.113  -3.276  1.00 16.83           O
ATOM    343  N   GLN A  44     -18.608 -10.994  -2.222  1.00 14.68           N
ATOM    344  CA  GLN A  44     -19.180 -10.172  -3.282  1.00 16.42           C
ATOM    345  CB  GLN A  44     -20.665  -9.949  -3.005  1.00 16.92           C
ATOM    346  CG  GLN A  44     -21.266  -8.784  -3.691  1.00 24.61           C
ATOM    347  CD  GLN A  44     -22.746  -8.691  -3.421  1.00 37.50           C
ATOM    348  OE1 GLN A  44     -23.535  -9.435  -4.001  1.00 47.48           O
ATOM    349  NE2 GLN A  44     -23.135  -7.789  -2.523  1.00 37.05           N
ATOM    350  C   GLN A  44     -18.428  -8.852  -3.435  1.00 18.78           C
ATOM    351  O   GLN A  44     -18.076  -8.459  -4.550  1.00 21.35           O
ATOM    352  N   LYS A  45     -18.148  -8.162  -2.322  1.00 17.45           N
ATOM    353  CA  LYS A  45     -17.377  -6.917  -2.385  1.00 18.06           C
ATOM    354  CB  LYS A  45     -17.326  -6.260  -1.001  1.00 14.79           C
ATOM    355  CG  LYS A  45     -18.671  -5.770  -0.504  1.00 20.93           C
ATOM    356  CD  LYS A  45     -18.569  -4.923   0.781  1.00 27.17           C
ATOM    357  CE  LYS A  45     -18.335  -5.772   2.012  1.00 25.40           C
ATOM    358  NZ  LYS A  45     -18.618  -5.026   3.274  1.00 33.82           N1+
ATOM    359  C   LYS A  45     -15.955  -7.143  -2.923  1.00 19.06           C
ATOM    360  O   LYS A  45     -15.421  -6.311  -3.669  1.00 19.44           O
ATOM    361  N   LEU A  46     -15.322  -8.253  -2.551  1.00 18.00           N
ATOM    362  CA  LEU A  46     -13.987  -8.531  -3.077  1.00 18.49           C
ATOM    363  CB  LEU A  46     -13.353  -9.672  -2.281  1.00 22.05           C
ATOM    364  CG  LEU A  46     -13.057  -9.407  -0.796  1.00 19.51           C
ATOM    365  CD1 LEU A  46     -12.837 -10.725  -0.084  1.00 15.63           C
ATOM    366  CD2 LEU A  46     -11.819  -8.519  -0.674  1.00 18.41           C
ATOM    367  C   LEU A  46     -14.045  -8.873  -4.562  1.00 19.71           C
ATOM    368  O   LEU A  46     -13.141  -8.518  -5.326  1.00 17.78           O
ATOM    369  N   ASP A  47     -15.104  -9.576  -4.976  1.00 20.09           N
ATOM    370  CA  ASP A  47     -15.328  -9.890  -6.382  1.00 16.48           C
ATOM    371  CB  ASP A  47     -16.555 -10.801  -6.489  1.00 16.61           C
ATOM    372  CG  ASP A  47     -16.763 -11.364  -7.868  1.00 22.69           C
ATOM    373  OD1 ASP A  47     -16.628 -10.624  -8.864  1.00 28.20           O
ATOM    374  OD2 ASP A  47     -17.078 -12.570  -7.971  1.00 30.60           O1-
ATOM    375  C   ASP A  47     -15.517  -8.615  -7.195  1.00 18.93           C
ATOM    376  O   ASP A  47     -14.900  -8.443  -8.251  1.00 18.37           O
ATOM    377  N   LYS A  48     -16.366  -7.701  -6.711  1.00 17.68           N
ATOM    378  CA  LYS A  48     -16.662  -6.494  -7.478  1.00 21.80           C
ATOM    379  CB  LYS A  48     -17.783  -5.693  -6.808  1.00 19.30           C
ATOM    380  CG  LYS A  48     -19.141  -6.326  -6.945  1.00 29.38           C
ATOM    381  CD  LYS A  48     -20.254  -5.463  -6.344  1.00 37.68           C
ATOM    382  CE  LYS A  48     -21.609  -6.186  -6.463  1.00 36.47           C
ATOM    383  NZ  LYS A  48     -22.756  -5.321  -6.063  1.00 53.93           N1+
ATOM    384  C   LYS A  48     -15.423  -5.622  -7.661  1.00 23.43           C
ATOM    385  O   LYS A  48     -15.347  -4.864  -8.629  1.00 21.01           O
ATOM    386  N   SER A  49     -14.455  -5.716  -6.748  1.00 22.50           N
ATOM    387  CA  SER A  49     -13.200  -4.982  -6.820  1.00 22.20           C
ATOM    388  CB  SER A  49     -12.738  -4.593  -5.414  1.00 22.99           C
ATOM    389  OG  SER A  49     -13.588  -3.612  -4.864  1.00 31.83           O
ATOM    390  C   SER A  49     -12.092  -5.767  -7.503  1.00 22.47           C
ATOM    391  O   SER A  49     -10.942  -5.323  -7.478  1.00 25.42           O
ATOM    392  N   ASP A  50     -12.399  -6.940  -8.062  1.00 20.19           N
ATOM    393  CA  ASP A  50     -11.449  -7.727  -8.853  1.00 24.40           C
ATOM    394  CB  ASP A  50     -10.834  -6.916 -10.004  1.00 23.47           C
ATOM    395  CG  ASP A  50     -11.868  -6.302 -10.891  1.00 27.32           C
ATOM    396  OD1 ASP A  50     -12.837  -7.002 -11.267  1.00 26.45           O
ATOM    397  OD2 ASP A  50     -11.720  -5.097 -11.188  1.00 38.80           O1-
ATOM    398  C   ASP A  50     -10.324  -8.310  -8.010  1.00 21.56           C
ATOM    399  O   ASP A  50      -9.199  -8.455  -8.496  1.00 21.10           O
ATOM    400  N   TYR A  51     -10.605  -8.656  -6.757  1.00 18.94           N
ATOM    401  CA  TYR A  51      -9.616  -9.355  -5.949  1.00 18.24           C
ATOM    402  CB  TYR A  51      -9.734  -8.933  -4.490  1.00 19.96           C
ATOM    403  CG  TYR A  51      -9.388  -7.506  -4.209  1.00 20.98           C
ATOM    404  CD1 TYR A  51      -8.078  -7.049  -4.353  1.00 22.49           C
ATOM    405  CE1 TYR A  51      -7.740  -5.752  -4.074  1.00 22.14           C
ATOM    406  CZ  TYR A  51      -8.707  -4.878  -3.630  1.00 27.26           C
ATOM    407  OH  TYR A  51      -8.369  -3.571  -3.350  1.00 30.64           O
ATOM    408  CE2 TYR A  51     -10.015  -5.305  -3.466  1.00 28.50           C
ATOM    409  CD2 TYR A  51     -10.347  -6.621  -3.746  1.00 22.20           C
ATOM    410  C   TYR A  51      -9.756 -10.869  -6.039  1.00 18.90           C
ATOM    411  O   TYR A  51      -8.780 -11.596  -5.828  1.00 16.86           O
ATOM    412  N   LEU A  52     -10.951 -11.360  -6.341  1.00 18.10           N
ATOM    413  CA  LEU A  52     -11.166 -12.785  -6.485  1.00 16.38           C
ATOM    414  CB  LEU A  52     -11.473 -13.450  -5.138  1.00 17.29           C
ATOM    415  CG  LEU A  52     -12.626 -12.886  -4.311  1.00 19.70           C
ATOM    416  CD1 LEU A  52     -14.027 -13.351  -4.806  1.00 15.89           C
ATOM    417  CD2 LEU A  52     -12.400 -13.299  -2.860  1.00 20.13           C
ATOM    418  C   LEU A  52     -12.311 -13.001  -7.457  1.00 16.98           C
ATOM    419  O   LEU A  52     -13.032 -12.068  -7.820  1.00 18.26           O
ATOM    420  N   VAL A  53     -12.470 -14.253  -7.869  1.00 12.77           N
ATOM    421  CA  VAL A  53     -13.646 -14.712  -8.575  1.00 12.94           C
ATOM    422  CB  VAL A  53     -13.368 -15.018 -10.062  1.00 17.10           C
ATOM    423  CG1 VAL A  53     -12.791 -13.778 -10.778  1.00 14.31           C
ATOM    424  CG2 VAL A  53     -12.457 -16.223 -10.197  1.00 13.92           C
ATOM    425  C   VAL A  53     -14.154 -15.947  -7.848  1.00 13.13           C
ATOM    426  O   VAL A  53     -13.495 -16.490  -6.956  1.00 10.88           O
ATOM    427  N   TYR A  54     -15.360 -16.370  -8.222  1.00 13.26           N
ATOM    428  CA  TYR A  54     -15.989 -17.541  -7.639  1.00 13.93           C
ATOM    429  CB  TYR A  54     -17.132 -17.168  -6.683  1.00 17.32           C
ATOM    430  CG  TYR A  54     -17.871 -18.388  -6.173  1.00 14.43           C
ATOM    431  CD1 TYR A  54     -17.326 -19.182  -5.175  1.00 13.42           C
ATOM    432  CE1 TYR A  54     -17.986 -20.309  -4.718  1.00 15.17           C
ATOM    433  CZ  TYR A  54     -19.206 -20.662  -5.279  1.00 17.60           C
ATOM    434  OH  TYR A  54     -19.866 -21.789  -4.840  1.00 17.96           O
ATOM    435  CE2 TYR A  54     -19.761 -19.889  -6.285  1.00 15.01           C
ATOM    436  CD2 TYR A  54     -19.089 -18.763  -6.721  1.00 14.67           C
ATOM    437  C   TYR A  54     -16.524 -18.415  -8.754  1.00 14.74           C
ATOM    438  O   TYR A  54     -17.216 -17.923  -9.649  1.00 15.07           O
ATOM    439  N   GLU A  55     -16.201 -19.704  -8.702  1.00 14.02           N
ATOM    440  CA  GLU A  55     -16.827 -20.694  -9.566  1.00 15.96           C
ATOM    441  CB  GLU A  55     -15.898 -21.141 -10.704  1.00 19.22           C
ATOM    442  CG  GLU A  55     -16.548 -22.117 -11.688  1.00 14.45           C
ATOM    443  CD  GLU A  55     -16.459 -23.575 -11.210  1.00 21.12           C
ATOM    444  OE1 GLU A  55     -15.347 -23.995 -10.830  1.00 20.52           O
ATOM    445  OE2 GLU A  55     -17.489 -24.308 -11.215  1.00 22.57           O1-
ATOM    446  C   GLU A  55     -17.226 -21.861  -8.684  1.00 16.12           C
ATOM    447  O   GLU A  55     -16.496 -22.212  -7.762  1.00 17.80           O
ATOM    448  N   ARG A  56     -18.394 -22.448  -8.943  1.00 18.65           N
ATOM    449  CA  ARG A  56     -19.024 -23.254  -7.901  1.00 19.58           C
ATOM    450  CB  ARG A  56     -20.446 -23.654  -8.309  1.00 16.50           C
ATOM    451  CG  ARG A  56     -20.548 -24.521  -9.527  1.00 23.16           C
ATOM    452  CD  ARG A  56     -21.971 -25.059  -9.713  1.00 26.64           C
ATOM    453  NE  ARG A  56     -22.902 -24.014 -10.110  1.00 27.60           N
ATOM    454  CZ  ARG A  56     -23.083 -23.662 -11.376  1.00 37.89           C
ATOM    455  NH1 ARG A  56     -22.398 -24.296 -12.325  1.00 40.04           N1+
ATOM    456  NH2 ARG A  56     -23.939 -22.691 -11.697  1.00 32.98           N
ATOM    457  C   ARG A  56     -18.189 -24.480  -7.521  1.00 15.58           C
ATOM    458  O   ARG A  56     -18.127 -24.837  -6.343  1.00 17.24           O
ATOM    459  N   TYR A  57     -17.521 -25.126  -8.479  1.00 16.75           N
ATOM    460  CA  TYR A  57     -16.800 -26.351  -8.119  1.00 15.22           C
ATOM    461  CB  TYR A  57     -16.736 -27.326  -9.295  1.00 17.40           C
ATOM    462  CG  TYR A  57     -18.106 -27.828  -9.638  1.00 19.28           C
ATOM    463  CD1 TYR A  57     -18.768 -28.689  -8.784  1.00 18.52           C
ATOM    464  CE1 TYR A  57     -20.028 -29.126  -9.060  1.00 19.59           C
ATOM    465  CZ  TYR A  57     -20.660 -28.695 -10.195  1.00 20.86           C
ATOM    466  OH  TYR A  57     -21.929 -29.145 -10.442  1.00 22.95           O
ATOM    467  CE2 TYR A  57     -20.038 -27.819 -11.061  1.00 20.83           C
ATOM    468  CD2 TYR A  57     -18.772 -27.384 -10.778  1.00 21.41           C
ATOM    469  C   TYR A  57     -15.405 -26.066  -7.597  1.00 16.11           C
ATOM    470  O   TYR A  57     -14.979 -26.696  -6.627  1.00 20.84           O
ATOM    471  N   ARG A  58     -14.683 -25.131  -8.212  1.00 15.99           N
ATOM    472  CA  ARG A  58     -13.350 -24.764  -7.739  1.00 16.17           C
ATOM    473  CB  ARG A  58     -12.553 -24.087  -8.863  1.00 15.28           C
ATOM    474  CG  ARG A  58     -11.973 -25.070  -9.868  1.00 16.07           C
ATOM    475  CD  ARG A  58     -10.991 -26.016  -9.172  1.00 20.58           C
ATOM    476  NE  ARG A  58     -10.450 -27.063 -10.036  1.00 21.50           N
ATOM    477  CZ  ARG A  58      -9.499 -26.867 -10.948  1.00 20.01           C
ATOM    478  NH1 ARG A  58      -9.060 -27.877 -11.686  1.00 17.47           N1+
ATOM    479  NH2 ARG A  58      -8.993 -25.654 -11.132  1.00 20.37           N
ATOM    480  C   ARG A  58     -13.382 -23.858  -6.511  1.00 17.55           C
ATOM    481  O   ARG A  58     -12.389 -23.808  -5.770  1.00 15.93           O
ATOM    482  N   GLY A  59     -14.493 -23.156  -6.270  1.00 14.24           N
ATOM    483  CA  GLY A  59     -14.604 -22.270  -5.126  1.00 10.80           C
ATOM    484  C   GLY A  59     -14.010 -20.892  -5.341  1.00 12.61           C
ATOM    485  O   GLY A  59     -14.144 -20.307  -6.422  1.00 13.62           O
ATOM    486  N   LEU A  60     -13.351 -20.354  -4.319  1.00 11.34           N
ATOM    487  CA  LEU A  60     -12.859 -18.988  -4.366  1.00 13.96           C
ATOM    488  CB  LEU A  60     -12.854 -18.365  -2.969  1.00 12.72           C
ATOM    489  CG  LEU A  60     -14.240 -18.273  -2.306  1.00 15.36           C
ATOM    490  CD1 LEU A  60     -14.105 -18.160  -0.798  1.00 16.24           C
ATOM    491  CD2 LEU A  60     -15.023 -17.102  -2.819  1.00 11.19           C
ATOM    492  C   LEU A  60     -11.465 -18.963  -4.982  1.00 14.70           C
ATOM    493  O   LEU A  60     -10.590 -19.741  -4.588  1.00 14.62           O
ATOM    494  N   ILE A  61     -11.272 -18.071  -5.956  1.00 13.79           N
ATOM    495  CA  ILE A  61     -10.067 -18.019  -6.771  1.00 13.82           C
ATOM    496  CB  ILE A  61     -10.353 -18.430  -8.224  1.00 14.35           C
ATOM    497  CG1 ILE A  61     -10.950 -19.841  -8.251  1.00 16.45           C
ATOM    498  CG2 ILE A  61      -9.104 -18.334  -9.088  1.00 11.05           C
ATOM    499  CD1 ILE A  61     -11.845 -20.052  -9.438  1.00 15.71           C
ATOM    500  C   ILE A  61      -9.521 -16.605  -6.719  1.00 14.91           C
ATOM    501  O   ILE A  61     -10.241 -15.651  -7.021  1.00 14.51           O
ATOM    502  N   LEU A  62      -8.252 -16.474  -6.341  1.00 16.45           N
ATOM    503  CA  LEU A  62      -7.599 -15.173  -6.273  1.00 17.27           C
ATOM    504  CB  LEU A  62      -6.368 -15.261  -5.369  1.00 16.12           C
ATOM    505  CG  LEU A  62      -6.711 -15.585  -3.901  1.00 19.06           C
ATOM    506  CD1 LEU A  62      -5.516 -16.114  -3.154  1.00 14.37           C
ATOM    507  CD2 LEU A  62      -7.320 -14.387  -3.159  1.00 13.18           C
ATOM    508  C   LEU A  62      -7.204 -14.674  -7.665  1.00 16.86           C
ATOM    509  O   LEU A  62      -6.753 -15.440  -8.515  1.00 17.07           O
ATOM    510  N   THR A  63      -7.389 -13.383  -7.895  1.00 15.21           N
ATOM    511  CA  THR A  63      -6.871 -12.740  -9.088  1.00 15.00           C
ATOM    512  CB  THR A  63      -7.675 -11.470  -9.393  1.00 16.18           C
ATOM    513  OG1 THR A  63      -7.471 -10.510  -8.351  1.00 17.02           O
ATOM    514  CG2 THR A  63      -9.185 -11.763  -9.486  1.00 16.89           C
ATOM    515  C   THR A  63      -5.382 -12.423  -8.894  1.00 20.13           C
ATOM    516  O   THR A  63      -4.801 -12.639  -7.826  1.00 19.79           O
ATOM    517  N   ALA A  64      -4.745 -11.888  -9.933  1.00 20.37           N
ATOM    518  CA  ALA A  64      -3.371 -11.438  -9.770  1.00 16.57           C
ATOM    519  CB  ALA A  64      -2.854 -10.866 -11.083  1.00 16.92           C
ATOM    520  C   ALA A  64      -3.266 -10.407  -8.656  1.00 19.64           C
ATOM    521  O   ALA A  64      -2.315 -10.430  -7.868  1.00 25.32           O
ATOM    522  N   LYS A  65      -4.243  -9.505  -8.568  1.00 16.89           N
ATOM    523  CA  LYS A  65      -4.232  -8.479  -7.535  1.00 19.42           C
ATOM    524  CB  LYS A  65      -5.237  -7.378  -7.887  1.00 22.64           C
ATOM    525  CG  LYS A  65      -5.338  -6.291  -6.835  1.00 24.49           C
ATOM    526  CD  LYS A  65      -6.107  -5.069  -7.326  1.00 23.76           C
ATOM    527  CE  LYS A  65      -7.427  -5.425  -7.979  1.00 26.34           C
ATOM    528  NZ  LYS A  65      -8.155  -4.167  -8.341  1.00 27.07           N1+
ATOM    529  C   LYS A  65      -4.540  -9.072  -6.165  1.00 20.92           C
ATOM    530  O   LYS A  65      -3.914  -8.699  -5.170  1.00 21.20           O
ATOM    531  N   GLY A  66      -5.492 -10.007  -6.100  1.00 21.91           N
ATOM    532  CA  GLY A  66      -5.842 -10.603  -4.822  1.00 17.83           C
ATOM    533  C   GLY A  66      -4.744 -11.488  -4.268  1.00 20.58           C
ATOM    534  O   GLY A  66      -4.505 -11.498  -3.059  1.00 20.07           O
ATOM    535  N   LYS A  67      -4.057 -12.236  -5.146  1.00 20.16           N
ATOM    536  CA  LYS A  67      -2.971 -13.113  -4.715  1.00 20.07           C
ATOM    537  CB  LYS A  67      -2.572 -14.051  -5.859  1.00 20.15           C
ATOM    538  CG  LYS A  67      -1.641 -15.151  -5.425  1.00 20.66           C
ATOM    539  CD  LYS A  67      -1.432 -16.202  -6.493  1.00 25.38           C
ATOM    540  CE  LYS A  67      -2.703 -17.016  -6.752  1.00 35.90           C
ATOM    541  NZ  LYS A  67      -2.494 -18.104  -7.787  1.00 37.77           N1+
ATOM    542  C   LYS A  67      -1.760 -12.317  -4.246  1.00 24.75           C
ATOM    543  O   LYS A  67      -1.039 -12.750  -3.340  1.00 24.96           O
ATOM    544  N   LYS A  68      -1.514 -11.167  -4.862  1.00 22.92           N
ATOM    545  CA  LYS A  68      -0.426 -10.300  -4.433  1.00 19.76           C
ATOM    546  CB  LYS A  68      -0.268  -9.171  -5.460  1.00 21.86           C
ATOM    547  CG  LYS A  68       0.647  -8.026  -5.080  1.00 34.98           C
ATOM    548  CD  LYS A  68      -0.124  -6.696  -4.985  1.00 37.86           C
ATOM    549  CE  LYS A  68       0.762  -5.496  -5.302  1.00 53.10           C
ATOM    550  NZ  LYS A  68      -0.036  -4.248  -5.558  1.00 59.95           N1+
ATOM    551  C   LYS A  68      -0.686  -9.760  -3.031  1.00 23.70           C
ATOM    552  O   LYS A  68       0.204  -9.756  -2.173  1.00 28.07           O
ATOM    553  N   ILE A  69      -1.910  -9.316  -2.772  1.00 21.11           N
ATOM    554  CA  ILE A  69      -2.244  -8.798  -1.455  1.00 19.40           C
ATOM    555  CB  ILE A  69      -3.622  -8.128  -1.513  1.00 19.56           C
ATOM    556  CG1 ILE A  69      -3.527  -6.851  -2.340  1.00 23.79           C
ATOM    557  CG2 ILE A  69      -4.172  -7.856  -0.123  1.00 17.75           C
ATOM    558  CD1 ILE A  69      -4.850  -6.131  -2.504  1.00 21.25           C
ATOM    559  C   ILE A  69      -2.183  -9.906  -0.406  1.00 23.05           C
ATOM    560  O   ILE A  69      -1.632  -9.714   0.685  1.00 25.35           O
ATOM    561  N   GLY A  70      -2.717 -11.089  -0.726  1.00 20.86           N
ATOM    562  CA  GLY A  70      -2.732 -12.172   0.244  1.00 16.92           C
ATOM    563  C   GLY A  70      -1.343 -12.615   0.665  1.00 19.03           C
ATOM    564  O   GLY A  70      -1.094 -12.852   1.847  1.00 18.24           O
ATOM    565  N   LYS A  71      -0.426 -12.754  -0.299  1.00 20.86           N
ATOM    566  CA  LYS A  71       0.949 -13.135   0.026  1.00 19.82           C
ATOM    567  CB  LYS A  71       1.749 -13.379  -1.249  1.00 20.25           C
ATOM    568  CG  LYS A  71       1.542 -14.733  -1.866  1.00 24.06           C
ATOM    569  CD  LYS A  71       1.660 -14.634  -3.369  1.00 26.13           C
ATOM    570  CE  LYS A  71       2.369 -15.831  -3.950  1.00 29.06           C
ATOM    571  NZ  LYS A  71       3.807 -15.473  -4.144  1.00 35.84           N1+
ATOM    572  C   LYS A  71       1.637 -12.063   0.855  1.00 20.35           C
ATOM    573  O   LYS A  71       2.397 -12.372   1.776  1.00 22.72           O
ATOM    574  N   ARG A  72       1.395 -10.796   0.522  1.00 22.78           N
ATOM    575  CA  ARG A  72       2.035  -9.700   1.228  1.00 20.15           C
ATOM    576  CB  ARG A  72       1.635  -8.388   0.545  1.00 25.72           C
ATOM    577  CG  ARG A  72       2.221  -7.090   1.088  1.00 33.05           C
ATOM    578  CD  ARG A  72       1.094  -6.073   1.327  1.00 37.89           C
ATOM    579  NE  ARG A  72       0.636  -5.335   0.148  1.00 49.38           N
ATOM    580  CZ  ARG A  72      -0.445  -4.547   0.125  1.00 50.13           C
ATOM    581  NH1 ARG A  72      -0.781  -3.915  -0.992  1.00 48.14           N1+
ATOM    582  NH2 ARG A  72      -1.199  -4.390   1.211  1.00 44.61           N
ATOM    583  C   ARG A  72       1.659  -9.737   2.707  1.00 23.31           C
ATOM    584  O   ARG A  72       2.515  -9.571   3.581  1.00 20.68           O
ATOM    585  N   LEU A  73       0.401 -10.051   3.004  1.00 21.25           N
ATOM    586  CA  LEU A  73      -0.051 -10.075   4.391  1.00 20.54           C
ATOM    587  CB  LEU A  73      -1.575 -10.074   4.437  1.00 21.37           C
ATOM    588  CG  LEU A  73      -2.188  -8.701   4.705  1.00 34.20           C
ATOM    589  CD1 LEU A  73      -2.207  -7.823   3.457  1.00 33.41           C
ATOM    590  CD2 LEU A  73      -3.598  -8.866   5.316  1.00 36.12           C
ATOM    591  C   LEU A  73       0.515 -11.267   5.160  1.00 21.90           C
ATOM    592  O   LEU A  73       0.783 -11.164   6.361  1.00 25.72           O
ATOM    593  N   VAL A  74       0.672 -12.418   4.511  1.00 17.80           N
ATOM    594  CA  VAL A  74       1.335 -13.533   5.177  1.00 19.18           C
ATOM    595  CB  VAL A  74       1.378 -14.765   4.254  1.00 17.82           C
ATOM    596  CG1 VAL A  74       2.309 -15.812   4.825  1.00 15.27           C
ATOM    597  CG2 VAL A  74      -0.022 -15.327   4.045  1.00 15.76           C
ATOM    598  C   VAL A  74       2.734 -13.120   5.602  1.00 21.35           C
ATOM    599  O   VAL A  74       3.175 -13.376   6.734  1.00 20.30           O
ATOM    600  N   TYR A  75       3.451 -12.459   4.696  1.00 22.48           N
ATOM    601  CA  TYR A  75       4.822 -12.071   4.977  1.00 24.88           C
ATOM    602  CB  TYR A  75       5.521 -11.769   3.659  1.00 24.72           C
ATOM    603  CG  TYR A  75       5.788 -13.053   2.882  1.00 29.98           C
ATOM    604  CD1 TYR A  75       6.516 -14.098   3.464  1.00 31.15           C
ATOM    605  CE1 TYR A  75       6.767 -15.278   2.771  1.00 28.70           C
ATOM    606  CZ  TYR A  75       6.295 -15.425   1.476  1.00 36.22           C
ATOM    607  OH  TYR A  75       6.564 -16.594   0.783  1.00 33.66           O
ATOM    608  CE2 TYR A  75       5.567 -14.402   0.871  1.00 33.07           C
ATOM    609  CD2 TYR A  75       5.318 -13.227   1.576  1.00 29.61           C
ATOM    610  C   TYR A  75       4.892 -10.909   5.964  1.00 19.78           C
ATOM    611  O   TYR A  75       5.812 -10.851   6.786  1.00 18.28           O
ATOM    612  N   ARG A  76       3.919 -10.009   5.934  1.00 16.76           N
ATOM    613  CA  ARG A  76       3.830  -9.005   6.979  1.00 21.43           C
ATOM    614  CB  ARG A  76       2.659  -8.069   6.702  1.00 26.41           C
ATOM    615  CG  ARG A  76       2.539  -6.928   7.689  1.00 32.72           C
ATOM    616  CD  ARG A  76       1.327  -6.072   7.385  1.00 37.09           C
ATOM    617  NE  ARG A  76       0.078  -6.782   7.644  1.00 41.69           N
ATOM    618  CZ  ARG A  76      -1.128  -6.249   7.453  1.00 47.01           C
ATOM    619  NH1 ARG A  76      -2.229  -6.956   7.717  1.00 44.55           N1+
ATOM    620  NH2 ARG A  76      -1.230  -5.006   6.992  1.00 41.70           N
ATOM    621  C   ARG A  76       3.689  -9.658   8.352  1.00 22.72           C
ATOM    622  O   ARG A  76       4.360  -9.267   9.309  1.00 23.19           O
ATOM    623  N   HIS A  77       2.825 -10.659   8.466  1.00 20.26           N
ATOM    624  CA  HIS A  77       2.665 -11.344   9.743  1.00 20.40           C
ATOM    625  CB  HIS A  77       1.586 -12.410   9.614  1.00 21.30           C
ATOM    626  CG  HIS A  77       1.099 -12.936  10.927  1.00 23.67           C
ATOM    627  ND1 HIS A  77       1.779 -13.898  11.640  1.00 20.13           N
ATOM    628  CE1 HIS A  77       1.115 -14.168  12.748  1.00 25.95           C
ATOM    629  NE2 HIS A  77       0.022 -13.430  12.770  1.00 25.56           N
ATOM    630  CD2 HIS A  77      -0.007 -12.643  11.646  1.00 22.55           C
ATOM    631  C   HIS A  77       3.980 -11.958  10.216  1.00 17.39           C
ATOM    632  O   HIS A  77       4.357 -11.810  11.380  1.00 16.03           O
ATOM    633  N   ASP A  78       4.697 -12.641   9.321  1.00 19.84           N
ATOM    634  CA  ASP A  78       6.015 -13.198   9.638  1.00 18.03           C
ATOM    635  CB  ASP A  78       6.622 -13.836   8.395  1.00 22.31           C
ATOM    636  CG  ASP A  78       6.147 -15.214   8.174  1.00 26.49           C
ATOM    637  OD1 ASP A  78       6.236 -16.012   9.136  1.00 26.07           O1-
ATOM    638  OD2 ASP A  78       5.671 -15.480   7.042  1.00 26.94           O
ATOM    639  C   ASP A  78       6.980 -12.136  10.130  1.00 19.19           C
ATOM    640  O   ASP A  78       7.660 -12.315  11.144  1.00 19.32           O
ATOM    641  N   LEU A  79       7.127 -11.070   9.351  1.00 18.18           N
ATOM    642  CA  LEU A  79       8.089 -10.029   9.671  1.00 20.39           C
ATOM    643  CB  LEU A  79       8.008  -8.933   8.613  1.00 21.48           C
ATOM    644  CG  LEU A  79       8.722  -7.646   8.983  1.00 24.00           C
ATOM    645  CD1 LEU A  79      10.189  -7.967   9.015  1.00 22.64           C
ATOM    646  CD2 LEU A  79       8.409  -6.532   7.975  1.00 22.68           C
ATOM    647  C   LEU A  79       7.844  -9.460  11.062  1.00 20.88           C
ATOM    648  O   LEU A  79       8.786  -9.288  11.848  1.00 20.92           O
ATOM    649  N   LEU A  80       6.582  -9.190  11.389  1.00 16.94           N
ATOM    650  CA  LEU A  80       6.245  -8.554  12.651  1.00 17.64           C
ATOM    651  CB  LEU A  80       4.835  -7.969  12.583  1.00 17.40           C
ATOM    652  CG  LEU A  80       4.717  -6.805  11.602  1.00 20.41           C
ATOM    653  CD1 LEU A  80       3.271  -6.391  11.410  1.00 28.34           C
ATOM    654  CD2 LEU A  80       5.550  -5.636  12.066  1.00 16.17           C
ATOM    655  C   LEU A  80       6.350  -9.524  13.810  1.00 20.67           C
ATOM    656  O   LEU A  80       6.693  -9.119  14.924  1.00 18.95           O
ATOM    657  N   GLU A  81       6.068 -10.801  13.577  1.00 19.88           N
ATOM    658  CA  GLU A  81       6.316 -11.774  14.626  1.00 18.43           C
ATOM    659  CB  GLU A  81       5.676 -13.115  14.277  1.00 19.60           C
ATOM    660  CG  GLU A  81       5.879 -14.150  15.361  1.00 21.70           C
ATOM    661  CD  GLU A  81       4.857 -15.245  15.312  1.00 27.09           C
ATOM    662  OE1 GLU A  81       4.779 -16.012  16.294  1.00 32.51           O
ATOM    663  OE2 GLU A  81       4.121 -15.336  14.302  1.00 28.87           O1-
ATOM    664  C   GLU A  81       7.810 -11.931  14.880  1.00 19.58           C
ATOM    665  O   GLU A  81       8.229 -12.043  16.036  1.00 19.68           O
ATOM    666  N   ASP A  82       8.631 -11.929  13.816  1.00 19.55           N
ATOM    667  CA  ASP A  82      10.086 -11.911  13.989  1.00 18.90           C
ATOM    668  CB  ASP A  82      10.805 -11.810  12.643  1.00 19.29           C
ATOM    669  CG  ASP A  82      10.712 -13.074  11.814  1.00 25.93           C
ATOM    670  OD1 ASP A  82      10.458 -14.166  12.367  1.00 24.78           O
ATOM    671  OD2 ASP A  82      10.915 -12.965  10.578  1.00 32.68           O1-
ATOM    672  C   ASP A  82      10.512 -10.741  14.859  1.00 18.35           C
ATOM    673  O   ASP A  82      11.248 -10.910  15.831  1.00 20.97           O
ATOM    674  N   PHE A  83      10.057  -9.539  14.507  1.00 18.08           N
ATOM    675  CA  PHE A  83      10.391  -8.339  15.259  1.00 18.37           C
ATOM    676  CB  PHE A  83       9.632  -7.154  14.656  1.00 18.01           C
ATOM    677  CG  PHE A  83       9.642  -5.914  15.508  1.00 20.63           C
ATOM    678  CD1 PHE A  83      10.830  -5.266  15.807  1.00 18.92           C
ATOM    679  CE1 PHE A  83      10.842  -4.119  16.603  1.00 17.77           C
ATOM    680  CZ  PHE A  83       9.652  -3.600  17.089  1.00 20.95           C
ATOM    681  CD2 PHE A  83       8.453  -5.387  15.998  1.00 19.09           C
ATOM    682  CE2 PHE A  83       8.448  -4.242  16.790  1.00 21.22           C
ATOM    683  C   PHE A  83      10.080  -8.515  16.744  1.00 19.86           C
ATOM    684  O   PHE A  83      10.956  -8.341  17.601  1.00 17.52           O
ATOM    685  N   LEU A  84       8.848  -8.910  17.064  1.00 19.22           N
ATOM    686  CA  LEU A  84       8.447  -8.974  18.464  1.00 19.25           C
ATOM    687  CB  LEU A  84       6.940  -9.138  18.572  1.00 14.69           C
ATOM    688  CG  LEU A  84       6.163  -7.936  18.078  1.00 19.17           C
ATOM    689  CD1 LEU A  84       4.665  -8.161  18.249  1.00 22.75           C
ATOM    690  CD2 LEU A  84       6.597  -6.718  18.844  1.00 22.56           C
ATOM    691  C   LEU A  84       9.153 -10.103  19.198  1.00 19.72           C
ATOM    692  O   LEU A  84       9.461  -9.972  20.388  1.00 20.25           O
ATOM    693  N   LYS A  85       9.416 -11.216  18.520  1.00 16.91           N
ATOM    694  CA  LYS A  85      10.230 -12.244  19.149  1.00 21.28           C
ATOM    695  CB  LYS A  85      10.257 -13.486  18.264  1.00 20.24           C
ATOM    696  CG  LYS A  85      11.047 -14.634  18.852  1.00 26.25           C
ATOM    697  CD  LYS A  85      10.234 -15.406  19.869  1.00 27.93           C
ATOM    698  CE  LYS A  85      11.129 -16.017  20.923  1.00 25.02           C
ATOM    699  NZ  LYS A  85      11.801 -17.210  20.404  1.00 27.57           N1+
ATOM    700  C   LYS A  85      11.643 -11.717  19.440  1.00 23.00           C
ATOM    701  O   LYS A  85      12.165 -11.890  20.551  1.00 16.33           O
ATOM    702  N   MET A  86      12.248 -11.013  18.475  1.00 18.46           N
ATOM    703  CA  MET A  86      13.614 -10.527  18.658  1.00 20.12           C
ATOM    704  CB  MET A  86      14.087  -9.774  17.421  1.00 18.40           C
ATOM    705  CG  MET A  86      14.525 -10.683  16.307  1.00 21.56           C
ATOM    706  SD  MET A  86      14.986  -9.689  14.896  1.00 24.94           S
ATOM    707  CE  MET A  86      15.255 -10.996  13.698  1.00 22.71           C
ATOM    708  C   MET A  86      13.735  -9.625  19.875  1.00 18.40           C
ATOM    709  O   MET A  86      14.728  -9.691  20.598  1.00 21.86           O
ATOM    710  N   ILE A  87      12.752  -8.758  20.108  1.00 20.98           N
ATOM    711  CA  ILE A  87      12.853  -7.815  21.211  1.00 17.36           C
ATOM    712  CB  ILE A  87      12.130  -6.495  20.889  1.00 18.10           C
ATOM    713  CG1 ILE A  87      10.612  -6.684  20.822  1.00 16.94           C
ATOM    714  CG2 ILE A  87      12.692  -5.895  19.617  1.00 15.35           C
ATOM    715  CD1 ILE A  87       9.889  -5.366  20.722  1.00 17.78           C
ATOM    716  C   ILE A  87      12.339  -8.397  22.516  1.00 19.07           C
ATOM    717  O   ILE A  87      12.447  -7.740  23.557  1.00 20.17           O
ATOM    718  N   GLY A  88      11.800  -9.611  22.506  1.00 21.49           N
ATOM    719  CA  GLY A  88      11.560 -10.336  23.733  1.00 17.65           C
ATOM    720  C   GLY A  88      10.130 -10.456  24.209  1.00 19.89           C
ATOM    721  O   GLY A  88       9.927 -10.962  25.312  1.00 21.12           O
ATOM    722  N   VAL A  89       9.129 -10.028  23.429  1.00 18.19           N
ATOM    723  CA  VAL A  89       7.741 -10.198  23.867  1.00 23.55           C
ATOM    724  CB  VAL A  89       6.768  -9.640  22.814  1.00 20.84           C
ATOM    725  CG1 VAL A  89       5.306  -9.824  23.268  1.00 19.80           C
ATOM    726  CG2 VAL A  89       7.071  -8.187  22.587  1.00 20.18           C
ATOM    727  C   VAL A  89       7.444 -11.667  24.162  1.00 22.68           C
ATOM    728  O   VAL A  89       7.797 -12.566  23.386  1.00 25.01           O
ATOM    729  N   ASP A  90       6.780 -11.922  25.286  1.00 21.73           N
ATOM    730  CA  ASP A  90       6.591 -13.302  25.714  1.00 24.44           C
ATOM    731  CB  ASP A  90       6.282 -13.361  27.211  1.00 21.65           C
ATOM    732  CG  ASP A  90       5.040 -12.588  27.591  1.00 27.09           C
ATOM    733  OD1 ASP A  90       4.127 -12.444  26.760  1.00 30.62           O1-
ATOM    734  OD2 ASP A  90       4.958 -12.128  28.744  1.00 39.35           O
ATOM    735  C   ASP A  90       5.499 -14.002  24.889  1.00 26.26           C
ATOM    736  O   ASP A  90       4.714 -13.375  24.168  1.00 22.44           O
ATOM    737  N   SER A  91       5.452 -15.334  25.003  1.00 24.16           N
ATOM    738  CA  SER A  91       4.524 -16.096  24.170  1.00 26.93           C
ATOM    739  CB  SER A  91       4.806 -17.594  24.305  1.00 26.38           C
ATOM    740  OG  SER A  91       4.762 -18.019  25.643  1.00 24.21           O
ATOM    741  C   SER A  91       3.052 -15.804  24.470  1.00 27.79           C
ATOM    742  O   SER A  91       2.206 -16.039  23.603  1.00 26.61           O
ATOM    743  N   ASP A  92       2.723 -15.277  25.657  1.00 29.58           N
ATOM    744  CA  ASP A  92       1.325 -14.964  25.954  1.00 31.09           C
ATOM    745  CB  ASP A  92       1.127 -14.683  27.443  1.00 33.74           C
ATOM    746  CG  ASP A  92       1.296 -15.916  28.308  1.00 42.08           C
ATOM    747  OD1 ASP A  92       1.195 -17.057  27.792  1.00 36.86           O
ATOM    748  OD2 ASP A  92       1.528 -15.736  29.525  1.00 52.81           O1-
ATOM    749  C   ASP A  92       0.823 -13.761  25.166  1.00 33.14           C
ATOM    750  O   ASP A  92      -0.381 -13.643  24.931  1.00 35.70           O
ATOM    751  N   HIS A  93       1.711 -12.855  24.760  1.00 28.09           N
ATOM    752  CA  HIS A  93       1.285 -11.586  24.195  1.00 29.22           C
ATOM    753  CB  HIS A  93       1.938 -10.432  24.970  1.00 28.19           C
ATOM    754  CG  HIS A  93       1.528 -10.389  26.405  1.00 28.76           C
ATOM    755  ND1 HIS A  93       2.349 -10.807  27.427  1.00 32.74           N
ATOM    756  CE1 HIS A  93       1.718 -10.679  28.579  1.00 28.93           C
ATOM    757  NE2 HIS A  93       0.515 -10.194  28.340  1.00 28.21           N
ATOM    758  CD2 HIS A  93       0.370 -10.003  26.989  1.00 26.12           C
ATOM    759  C   HIS A  93       1.582 -11.417  22.715  1.00 25.71           C
ATOM    760  O   HIS A  93       0.967 -10.559  22.078  1.00 24.25           O
ATOM    761  N   ILE A  94       2.469 -12.232  22.146  1.00 25.21           N
ATOM    762  CA  ILE A  94       3.045 -11.898  20.848  1.00 25.20           C
ATOM    763  CB  ILE A  94       4.263 -12.797  20.556  1.00 19.46           C
ATOM    764  CG1 ILE A  94       4.981 -12.323  19.300  1.00 24.95           C
ATOM    765  CG2 ILE A  94       3.874 -14.235  20.401  1.00 24.66           C
ATOM    766  CD1 ILE A  94       6.453 -12.691  19.287  1.00 24.75           C
ATOM    767  C   ILE A  94       1.992 -11.957  19.747  1.00 22.87           C
ATOM    768  O   ILE A  94       1.988 -11.122  18.837  1.00 22.49           O
ATOM    769  N   TYR A  95       1.058 -12.907  19.826  1.00 24.17           N
ATOM    770  CA  TYR A  95       0.082 -13.061  18.748  1.00 27.41           C
ATOM    771  CB  TYR A  95      -0.727 -14.346  18.933  1.00 28.61           C
ATOM    772  CG  TYR A  95      -1.709 -14.555  17.814  1.00 29.52           C
ATOM    773  CD1 TYR A  95      -1.271 -15.003  16.567  1.00 33.93           C
ATOM    774  CE1 TYR A  95      -2.145 -15.182  15.512  1.00 27.99           C
ATOM    775  CZ  TYR A  95      -3.478 -14.917  15.687  1.00 33.64           C
ATOM    776  OH  TYR A  95      -4.333 -15.114  14.628  1.00 36.14           O
ATOM    777  CE2 TYR A  95      -3.952 -14.454  16.917  1.00 35.66           C
ATOM    778  CD2 TYR A  95      -3.062 -14.275  17.976  1.00 26.87           C
ATOM    779  C   TYR A  95      -0.844 -11.852  18.661  1.00 24.38           C
ATOM    780  O   TYR A  95      -1.010 -11.251  17.593  1.00 28.60           O
ATOM    781  N   GLU A  96      -1.452 -11.476  19.775  1.00 24.22           N
ATOM    782  CA  GLU A  96      -2.337 -10.325  19.753  1.00 27.69           C
ATOM    783  CB  GLU A  96      -3.139 -10.296  21.050  1.00 31.22           C
ATOM    784  CG  GLU A  96      -2.278 -10.230  22.305  1.00 43.80           C
ATOM    785  CD  GLU A  96      -2.361 -11.491  23.161  1.00 51.31           C
ATOM    786  OE1 GLU A  96      -1.987 -12.591  22.634  1.00 44.63           O
ATOM    787  OE2 GLU A  96      -2.799 -11.355  24.348  1.00 36.81           O1-
ATOM    788  C   GLU A  96      -1.583  -9.015  19.524  1.00 26.90           C
ATOM    789  O   GLU A  96      -2.157  -8.068  18.984  1.00 28.19           O
ATOM    790  N   ASP A  97      -0.297  -8.949  19.879  1.00 27.95           N
ATOM    791  CA  ASP A  97       0.500  -7.780  19.537  1.00 23.68           C
ATOM    792  CB  ASP A  97       1.794  -7.772  20.340  1.00 24.59           C
ATOM    793  CG  ASP A  97       1.579  -7.428  21.807  1.00 31.36           C
ATOM    794  OD1 ASP A  97       0.557  -6.775  22.155  1.00 33.82           O
ATOM    795  OD2 ASP A  97       2.451  -7.812  22.617  1.00 30.96           O1-
ATOM    796  C   ASP A  97       0.806  -7.714  18.043  1.00 26.64           C
ATOM    797  O   ASP A  97       0.882  -6.612  17.481  1.00 26.74           O
ATOM    798  N   VAL A  98       0.989  -8.862  17.381  1.00 22.01           N
ATOM    799  CA  VAL A  98       1.138  -8.846  15.925  1.00 25.00           C
ATOM    800  CB  VAL A  98       1.565 -10.220  15.385  1.00 26.20           C
ATOM    801  CG1 VAL A  98       1.386 -10.248  13.872  1.00 20.64           C
ATOM    802  CG2 VAL A  98       3.011 -10.503  15.743  1.00 26.56           C
ATOM    803  C   VAL A  98      -0.154  -8.397  15.267  1.00 27.98           C
ATOM    804  O   VAL A  98      -0.155  -7.506  14.411  1.00 29.57           O
ATOM    805  N   GLU A  99      -1.279  -9.006  15.652  1.00 27.21           N
ATOM    806  CA  GLU A  99      -2.549  -8.563  15.086  1.00 34.35           C
ATOM    807  CB  GLU A  99      -3.683  -9.448  15.581  1.00 31.47           C
ATOM    808  CG  GLU A  99      -3.469 -10.922  15.297  1.00 36.74           C
ATOM    809  CD  GLU A  99      -3.634 -11.284  13.830  1.00 44.20           C
ATOM    810  OE1 GLU A  99      -3.054 -12.313  13.396  1.00 44.09           O
ATOM    811  OE2 GLU A  99      -4.356 -10.549  13.109  1.00 50.66           O1-
ATOM    812  C   GLU A  99      -2.826  -7.094  15.401  1.00 34.51           C
ATOM    813  O   GLU A  99      -3.403  -6.389  14.571  1.00 39.48           O
ATOM    814  N   GLY A 100      -2.400  -6.607  16.572  1.00 30.70           N
ATOM    815  CA  GLY A 100      -2.565  -5.192  16.869  1.00 30.28           C
ATOM    816  C   GLY A 100      -1.784  -4.304  15.921  1.00 37.38           C
ATOM    817  O   GLY A 100      -2.336  -3.375  15.324  1.00 35.32           O
ATOM    818  N   ILE A 101      -0.481  -4.577  15.770  1.00 34.58           N
ATOM    819  CA  ILE A 101       0.360  -3.790  14.872  1.00 32.60           C
ATOM    820  CB  ILE A 101       1.808  -4.307  14.871  1.00 33.03           C
ATOM    821  CG1 ILE A 101       2.512  -4.088  16.193  1.00 31.30           C
ATOM    822  CG2 ILE A 101       2.608  -3.602  13.787  1.00 35.08           C
ATOM    823  CD1 ILE A 101       3.992  -4.398  16.079  1.00 30.21           C
ATOM    824  C   ILE A 101      -0.190  -3.824  13.460  1.00 36.86           C
ATOM    825  O   ILE A 101      -0.368  -2.786  12.815  1.00 43.17           O
ATOM    826  N   GLU A 102      -0.409  -5.029  12.936  1.00 37.27           N
ATOM    827  CA  GLU A 102      -0.637  -5.174  11.510  1.00 36.88           C
ATOM    828  CB  GLU A 102      -0.684  -6.656  11.140  1.00 38.17           C
ATOM    829  CG  GLU A 102      -1.955  -7.422  11.468  1.00 38.23           C
ATOM    830  CD  GLU A 102      -1.805  -8.881  11.045  1.00 43.52           C
ATOM    831  OE1 GLU A 102      -0.664  -9.233  10.669  1.00 32.96           O
ATOM    832  OE2 GLU A 102      -2.796  -9.659  11.066  1.00 46.43           O1-
ATOM    833  C   GLU A 102      -1.890  -4.459  11.047  1.00 40.10           C
ATOM    834  O   GLU A 102      -2.047  -4.233   9.841  1.00 39.92           O
ATOM    835  N   HIS A 103      -2.759  -4.065  11.967  1.00 39.63           N
ATOM    836  CA  HIS A 103      -3.976  -3.364  11.603  1.00 47.26           C
ATOM    837  CB  HIS A 103      -5.151  -3.949  12.399  1.00 48.39           C
ATOM    838  CG  HIS A 103      -5.511  -5.346  11.986  1.00 52.50           C
ATOM    839  ND1 HIS A 103      -5.241  -5.841  10.725  1.00 52.26           N
ATOM    840  CE1 HIS A 103      -5.644  -7.098  10.651  1.00 47.45           C
ATOM    841  NE2 HIS A 103      -6.172  -7.434  11.815  1.00 51.46           N
ATOM    842  CD2 HIS A 103      -6.099  -6.358  12.668  1.00 53.00           C
ATOM    843  C   HIS A 103      -3.891  -1.852  11.799  1.00 46.29           C
ATOM    844  O   HIS A 103      -4.766  -1.138  11.305  1.00 50.61           O
ATOM    845  N   HIS A 104      -2.843  -1.339  12.461  1.00 48.64           N
ATOM    846  CA  HIS A 104      -2.782   0.084  12.780  1.00 41.02           C
ATOM    847  CB  HIS A 104      -3.198   0.311  14.229  1.00 46.10           C
ATOM    848  CG  HIS A 104      -4.503  -0.334  14.573  1.00 51.39           C
ATOM    849  ND1 HIS A 104      -4.613  -1.356  15.491  1.00 52.59           N
ATOM    850  CE1 HIS A 104      -5.876  -1.740  15.572  1.00 50.02           C
ATOM    851  NE2 HIS A 104      -6.587  -1.007  14.735  1.00 53.93           N
ATOM    852  CD2 HIS A 104      -5.751  -0.128  14.089  1.00 53.71           C
ATOM    853  C   HIS A 104      -1.407   0.696  12.522  1.00 39.03           C
ATOM    854  O   HIS A 104      -1.033   1.669  13.182  1.00 41.77           O
ATOM    855  N   LEU A 105      -0.655   0.176  11.551  1.00 38.74           N
ATOM    856  CA  LEU A 105       0.636   0.744  11.181  1.00 31.91           C
ATOM    857  CB  LEU A 105       1.800  -0.160  11.602  1.00 38.94           C
ATOM    858  CG  LEU A 105       2.584   0.158  12.878  1.00 38.30           C
ATOM    859  CD1 LEU A 105       3.961  -0.459  12.822  1.00 34.79           C
ATOM    860  CD2 LEU A 105       2.692   1.644  13.118  1.00 42.64           C
ATOM    861  C   LEU A 105       0.696   0.957   9.681  1.00 36.20           C
ATOM    862  O   LEU A 105       0.354   0.055   8.912  1.00 39.01           O
ATOM    863  N   SER A 106       1.161   2.132   9.263  1.00 36.47           N
ATOM    864  CA  SER A 106       1.343   2.385   7.844  1.00 33.20           C
ATOM    865  CB  SER A 106       1.817   3.820   7.613  1.00 39.69           C
ATOM    866  OG  SER A 106       2.922   4.152   8.444  1.00 42.78           O
ATOM    867  C   SER A 106       2.343   1.398   7.244  1.00 38.51           C
ATOM    868  O   SER A 106       3.118   0.746   7.951  1.00 37.83           O
ATOM    869  N   TRP A 107       2.327   1.301   5.915  1.00 35.32           N
ATOM    870  CA  TRP A 107       3.278   0.434   5.237  1.00 34.30           C
ATOM    871  CB  TRP A 107       2.827   0.187   3.796  1.00 39.54           C
ATOM    872  CG  TRP A 107       1.854  -0.918   3.755  1.00 48.66           C
ATOM    873  CD1 TRP A 107       0.499  -0.825   3.585  1.00 46.93           C
ATOM    874  NE1 TRP A 107      -0.070  -2.077   3.652  1.00 52.55           N
ATOM    875  CE2 TRP A 107       0.916  -3.001   3.895  1.00 51.70           C
ATOM    876  CD2 TRP A 107       2.140  -2.305   3.972  1.00 48.29           C
ATOM    877  CE3 TRP A 107       3.317  -3.027   4.213  1.00 44.41           C
ATOM    878  CZ3 TRP A 107       3.238  -4.394   4.367  1.00 39.07           C
ATOM    879  CH2 TRP A 107       2.009  -5.053   4.288  1.00 48.16           C
ATOM    880  CZ2 TRP A 107       0.837  -4.377   4.057  1.00 46.09           C
ATOM    881  C   TRP A 107       4.684   1.006   5.281  1.00 37.90           C
ATOM    882  O   TRP A 107       5.664   0.252   5.217  1.00 40.73           O
ATOM    883  N   ASP A 108       4.806   2.328   5.371  1.00 36.25           N
ATOM    884  CA  ASP A 108       6.106   2.940   5.613  1.00 33.87           C
ATOM    885  CB  ASP A 108       5.942   4.462   5.673  1.00 38.12           C
ATOM    886  CG  ASP A 108       7.212   5.179   6.090  1.00 47.31           C
ATOM    887  OD2 ASP A 108       7.101   6.191   6.825  1.00 48.11           O1-
ATOM    888  OD1 ASP A 108       8.318   4.738   5.690  1.00 46.34           O
ATOM    889  C   ASP A 108       6.721   2.390   6.898  1.00 32.54           C
ATOM    890  O   ASP A 108       7.892   1.999   6.924  1.00 28.54           O
ATOM    891  N   ALA A 109       5.922   2.309   7.964  1.00 29.28           N
ATOM    892  CA  ALA A 109       6.429   1.821   9.243  1.00 31.99           C
ATOM    893  CB  ALA A 109       5.413   2.109  10.347  1.00 32.29           C
ATOM    894  C   ALA A 109       6.757   0.330   9.192  1.00 29.89           C
ATOM    895  O   ALA A 109       7.727  -0.116   9.816  1.00 29.32           O
ATOM    896  N   ILE A 110       5.948  -0.456   8.471  1.00 29.08           N
ATOM    897  CA  ILE A 110       6.214  -1.883   8.309  1.00 29.21           C
ATOM    898  CB  ILE A 110       5.070  -2.565   7.529  1.00 35.15           C
ATOM    899  CG1 ILE A 110       3.742  -2.450   8.275  1.00 31.96           C
ATOM    900  CG2 ILE A 110       5.410  -4.026   7.260  1.00 30.32           C
ATOM    901  CD1 ILE A 110       3.719  -3.194   9.564  1.00 33.70           C
ATOM    902  C   ILE A 110       7.546  -2.094   7.608  1.00 27.98           C
ATOM    903  O   ILE A 110       8.339  -2.961   7.994  1.00 25.42           O
ATOM    904  N   ASP A 111       7.797  -1.314   6.554  1.00 25.03           N
ATOM    905  CA  ASP A 111       9.077  -1.343   5.861  1.00 23.57           C
ATOM    906  CB  ASP A 111       9.050  -0.331   4.713  1.00 31.69           C
ATOM    907  CG  ASP A 111       8.332  -0.849   3.461  1.00 40.21           C
ATOM    908  OD1 ASP A 111       7.675  -1.915   3.494  1.00 37.91           O
ATOM    909  OD2 ASP A 111       8.413  -0.152   2.426  1.00 44.96           O1-
ATOM    910  C   ASP A 111      10.242  -1.038   6.807  1.00 28.52           C
ATOM    911  O   ASP A 111      11.307  -1.667   6.717  1.00 26.36           O
ATOM    912  N   ARG A 112      10.076  -0.048   7.699  1.00 25.33           N
ATOM    913  CA  ARG A 112      11.165   0.310   8.601  1.00 22.75           C
ATOM    914  CB  ARG A 112      10.871   1.638   9.291  1.00 24.25           C
ATOM    915  CG  ARG A 112      10.607   2.778   8.332  1.00 27.53           C
ATOM    916  CD  ARG A 112      11.859   3.268   7.609  1.00 30.16           C
ATOM    917  NE  ARG A 112      12.318   2.401   6.512  1.00 33.30           N
ATOM    918  CZ  ARG A 112      11.730   2.273   5.319  1.00 32.15           C
ATOM    919  NH1 ARG A 112      10.614   2.927   5.032  1.00 34.84           N1+
ATOM    920  NH2 ARG A 112      12.255   1.464   4.405  1.00 33.27           N
ATOM    921  C   ARG A 112      11.411  -0.787   9.623  1.00 20.88           C
ATOM    922  O   ARG A 112      12.558  -1.057   9.985  1.00 23.89           O
ATOM    923  N   ILE A 113      10.352  -1.454  10.077  1.00 24.08           N
ATOM    924  CA  ILE A 113      10.537  -2.622  10.935  1.00 22.37           C
ATOM    925  CB  ILE A 113       9.179  -3.044  11.511  1.00 21.78           C
ATOM    926  CG1 ILE A 113       8.699  -1.990  12.518  1.00 21.35           C
ATOM    927  CG2 ILE A 113       9.242  -4.456  12.132  1.00 17.68           C
ATOM    928  CD1 ILE A 113       7.277  -2.251  13.046  1.00 19.17           C
ATOM    929  C   ILE A 113      11.228  -3.755  10.176  1.00 20.69           C
ATOM    930  O   ILE A 113      12.009  -4.517  10.762  1.00 20.21           O
ATOM    931  N   GLY A 114      10.964  -3.878   8.870  1.00 20.06           N
ATOM    932  CA  GLY A 114      11.688  -4.837   8.055  1.00 16.48           C
ATOM    933  C   GLY A 114      13.168  -4.522   7.964  1.00 17.17           C
ATOM    934  O   GLY A 114      14.003  -5.423   8.026  1.00 18.88           O
ATOM    935  N   ASP A 115      13.520  -3.241   7.829  1.00 18.49           N
ATOM    936  CA  ASP A 115      14.938  -2.877   7.883  1.00 21.98           C
ATOM    937  CB  ASP A 115      15.124  -1.392   7.603  1.00 25.16           C
ATOM    938  CG  ASP A 115      14.721  -1.015   6.200  1.00 28.50           C
ATOM    939  OD1 ASP A 115      14.873  -1.865   5.302  1.00 33.33           O
ATOM    940  OD2 ASP A 115      14.244   0.122   5.997  1.00 28.33           O1-
ATOM    941  C   ASP A 115      15.548  -3.233   9.232  1.00 18.47           C
ATOM    942  O   ASP A 115      16.662  -3.751   9.304  1.00 17.30           O
ATOM    943  N   LEU A 116      14.816  -2.984  10.311  1.00 17.80           N
ATOM    944  CA  LEU A 116      15.315  -3.309  11.638  1.00 18.69           C
ATOM    945  CB  LEU A 116      14.322  -2.790  12.672  1.00 16.86           C
ATOM    946  CG  LEU A 116      14.677  -2.993  14.125  1.00 19.79           C
ATOM    947  CD1 LEU A 116      15.949  -2.281  14.418  1.00 20.00           C
ATOM    948  CD2 LEU A 116      13.560  -2.418  14.968  1.00 22.54           C
ATOM    949  C   LEU A 116      15.551  -4.808  11.799  1.00 17.37           C
ATOM    950  O   LEU A 116      16.587  -5.225  12.333  1.00 17.07           O
ATOM    951  N   VAL A 117      14.597  -5.633  11.346  1.00 19.73           N
ATOM    952  CA  VAL A 117      14.729  -7.091  11.417  1.00 16.55           C
ATOM    953  CB  VAL A 117      13.418  -7.765  10.947  1.00 18.35           C
ATOM    954  CG1 VAL A 117      13.610  -9.260  10.726  1.00 14.80           C
ATOM    955  CG2 VAL A 117      12.275  -7.518  11.940  1.00 15.69           C
ATOM    956  C   VAL A 117      15.927  -7.563  10.597  1.00 16.34           C
ATOM    957  O   VAL A 117      16.652  -8.482  10.995  1.00 15.73           O
ATOM    958  N   GLN A 118      16.136  -6.966   9.424  1.00 13.89           N
ATOM    959  CA  GLN A 118      17.316  -7.281   8.636  1.00 16.03           C
ATOM    960  CB  GLN A 118      17.210  -6.600   7.268  1.00 15.54           C
ATOM    961  CG  GLN A 118      18.310  -6.945   6.299  1.00 17.80           C
ATOM    962  CD  GLN A 118      18.345  -8.415   5.911  1.00 19.38           C
ATOM    963  OE1 GLN A 118      17.325  -9.108   5.935  1.00 18.08           O
ATOM    964  NE2 GLN A 118      19.528  -8.895   5.541  1.00 18.67           N
ATOM    965  C   GLN A 118      18.590  -6.853   9.366  1.00 20.57           C
ATOM    966  O   GLN A 118      19.588  -7.595   9.392  1.00 17.68           O
ATOM    967  N   TYR A 119      18.568  -5.661   9.972  1.00 16.91           N
ATOM    968  CA  TYR A 119      19.717  -5.157  10.720  1.00 19.22           C
ATOM    969  CB  TYR A 119      19.350  -3.808  11.350  1.00 19.35           C
ATOM    970  CG  TYR A 119      20.212  -3.370  12.510  1.00 19.64           C
ATOM    971  CD1 TYR A 119      21.389  -2.652  12.306  1.00 19.32           C
ATOM    972  CE1 TYR A 119      22.170  -2.244  13.383  1.00 22.12           C
ATOM    973  CZ  TYR A 119      21.768  -2.548  14.677  1.00 20.21           C
ATOM    974  OH  TYR A 119      22.518  -2.159  15.758  1.00 20.63           O
ATOM    975  CE2 TYR A 119      20.606  -3.255  14.898  1.00 21.37           C
ATOM    976  CD2 TYR A 119      19.836  -3.658  13.819  1.00 21.23           C
ATOM    977  C   TYR A 119      20.197  -6.151  11.780  1.00 17.39           C
ATOM    978  O   TYR A 119      21.399  -6.419  11.903  1.00 18.43           O
ATOM    979  N   PHE A 120      19.270  -6.723  12.547  1.00 17.56           N
ATOM    980  CA  PHE A 120      19.690  -7.621  13.622  1.00 16.64           C
ATOM    981  CB  PHE A 120      18.545  -7.850  14.593  1.00 17.11           C
ATOM    982  CG  PHE A 120      18.406  -6.765  15.618  1.00 17.97           C
ATOM    983  CD1 PHE A 120      19.385  -6.580  16.576  1.00 17.41           C
ATOM    984  CE1 PHE A 120      19.270  -5.594  17.530  1.00 20.34           C
ATOM    985  CZ  PHE A 120      18.156  -4.757  17.531  1.00 21.27           C
ATOM    986  CD2 PHE A 120      17.292  -5.936  15.629  1.00 17.81           C
ATOM    987  CE2 PHE A 120      17.166  -4.933  16.577  1.00 18.86           C
ATOM    988  C   PHE A 120      20.217  -8.959  13.121  1.00 18.11           C
ATOM    989  O   PHE A 120      20.882  -9.671  13.879  1.00 21.07           O
ATOM    990  N   GLN A 121      19.950  -9.319  11.869  1.00 19.39           N
ATOM    991  CA  GLN A 121      20.421 -10.584  11.330  1.00 15.74           C
ATOM    992  CB  GLN A 121      19.298 -11.249  10.536  1.00 16.38           C
ATOM    993  CG  GLN A 121      18.225 -11.856  11.421  1.00 16.94           C
ATOM    994  CD  GLN A 121      17.035 -12.334  10.614  1.00 18.06           C
ATOM    995  OE1 GLN A 121      16.112 -11.571  10.353  1.00 18.65           O
ATOM    996  NE2 GLN A 121      17.056 -13.595  10.208  1.00 16.69           N
ATOM    997  C   GLN A 121      21.675 -10.467  10.463  1.00 16.07           C
ATOM    998  O   GLN A 121      22.409 -11.450  10.339  1.00 18.75           O
ATOM    999  N   GLU A 122      21.945  -9.306   9.862  1.00 16.62           N
ATOM   1000  CA  GLU A 122      23.159  -9.158   9.065  1.00 18.88           C
ATOM   1001  CB  GLU A 122      23.158  -7.826   8.320  1.00 15.84           C
ATOM   1002  CG  GLU A 122      22.069  -7.732   7.264  1.00 17.36           C
ATOM   1003  CD  GLU A 122      22.341  -6.664   6.227  1.00 23.61           C
ATOM   1004  OE1 GLU A 122      23.211  -5.798   6.493  1.00 21.91           O
ATOM   1005  OE2 GLU A 122      21.706  -6.709   5.136  1.00 25.13           O1-
ATOM   1006  C   GLU A 122      24.410  -9.290   9.918  1.00 22.64           C
ATOM   1007  O   GLU A 122      25.460  -9.697   9.410  1.00 26.57           O
ATOM   1008  N   ASP A 123      24.316  -8.968  11.206  1.00 23.19           N
ATOM   1009  CA  ASP A 123      25.390  -9.202  12.167  1.00 22.93           C
ATOM   1010  CB  ASP A 123      26.236  -7.945  12.357  1.00 22.96           C
ATOM   1011  CG  ASP A 123      27.295  -8.112  13.426  1.00 28.12           C
ATOM   1012  OD2 ASP A 123      28.159  -7.217  13.543  1.00 35.00           O
ATOM   1013  OD1 ASP A 123      27.246  -9.128  14.164  1.00 34.97           O1-
ATOM   1014  C   ASP A 123      24.728  -9.639  13.468  1.00 23.03           C
ATOM   1015  O   ASP A 123      24.353  -8.800  14.293  1.00 21.23           O
ATOM   1016  N   PRO A 124      24.556 -10.939  13.687  1.00 26.66           N
ATOM   1017  CA  PRO A 124      23.699 -11.382  14.796  1.00 26.94           C
ATOM   1018  CB  PRO A 124      23.575 -12.899  14.566  1.00 21.59           C
ATOM   1019  CG  PRO A 124      24.756 -13.255  13.779  1.00 19.70           C
ATOM   1020  CD  PRO A 124      25.005 -12.079  12.876  1.00 24.41           C
ATOM   1021  C   PRO A 124      24.262 -11.066  16.168  1.00 27.14           C
ATOM   1022  O   PRO A 124      23.545 -11.266  17.162  1.00 25.15           O
ATOM   1023  N   SER A 125      25.499 -10.565  16.265  1.00 23.17           N
ATOM   1024  CA  SER A 125      25.970 -10.073  17.557  1.00 24.80           C
ATOM   1025  CB  SER A 125      27.469  -9.784  17.507  1.00 20.86           C
ATOM   1026  OG  SER A 125      27.765  -8.766  16.563  1.00 32.13           O
ATOM   1027  C   SER A 125      25.205  -8.830  18.010  1.00 21.86           C
ATOM   1028  O   SER A 125      25.177  -8.533  19.205  1.00 23.61           O
ATOM   1029  N   ARG A 126      24.587  -8.102  17.084  1.00 22.72           N
ATOM   1030  CA  ARG A 126      23.632  -7.065  17.460  1.00 21.45           C
ATOM   1031  CB  ARG A 126      23.039  -6.438  16.208  1.00 17.95           C
ATOM   1032  CG  ARG A 126      24.020  -5.567  15.483  1.00 17.66           C
ATOM   1033  CD  ARG A 126      23.675  -5.409  14.035  1.00 16.96           C
ATOM   1034  NE  ARG A 126      24.649  -4.558  13.376  1.00 19.29           N
ATOM   1035  CZ  ARG A 126      24.737  -4.400  12.061  1.00 24.10           C
ATOM   1036  NH1 ARG A 126      23.900  -5.049  11.252  1.00 18.99           N1+
ATOM   1037  NH2 ARG A 126      25.671  -3.597  11.558  1.00 19.94           N
ATOM   1038  C   ARG A 126      22.529  -7.625  18.347  1.00 24.15           C
ATOM   1039  O   ARG A 126      22.136  -6.999  19.340  1.00 23.63           O
ATOM   1040  N   LEU A 127      22.031  -8.815  18.017  1.00 22.02           N
ATOM   1041  CA  LEU A 127      20.969  -9.406  18.815  1.00 22.87           C
ATOM   1042  CB  LEU A 127      20.386 -10.621  18.103  1.00 26.74           C
ATOM   1043  CG  LEU A 127      18.971 -10.514  17.550  1.00 28.99           C
ATOM   1044  CD1 LEU A 127      18.496 -11.891  17.161  1.00 26.96           C
ATOM   1045  CD2 LEU A 127      17.993  -9.858  18.554  1.00 24.98           C
ATOM   1046  C   LEU A 127      21.460  -9.802  20.195  1.00 26.47           C
ATOM   1047  O   LEU A 127      20.702  -9.712  21.165  1.00 31.53           O
ATOM   1048  N   ASN A 128      22.713 -10.246  20.310  1.00 28.89           N
ATOM   1049  CA  ASN A 128      23.255 -10.554  21.630  1.00 28.57           C
ATOM   1050  CB  ASN A 128      24.581 -11.300  21.500  1.00 31.12           C
ATOM   1051  CG  ASN A 128      24.398 -12.717  20.984  1.00 40.66           C
ATOM   1052  OD1 ASN A 128      23.381 -13.367  21.259  1.00 44.22           O
ATOM   1053  ND2 ASN A 128      25.377 -13.204  20.231  1.00 41.78           N
ATOM   1054  C   ASN A 128      23.425  -9.292  22.458  1.00 28.45           C
ATOM   1055  O   ASN A 128      23.175  -9.297  23.669  1.00 30.57           O
ATOM   1056  N   ASP A 129      23.832  -8.193  21.825  1.00 25.67           N
ATOM   1057  CA  ASP A 129      23.904  -6.935  22.549  1.00 24.74           C
ATOM   1058  CB  ASP A 129      24.502  -5.853  21.665  1.00 23.57           C
ATOM   1059  CG  ASP A 129      25.933  -6.136  21.312  1.00 31.06           C
ATOM   1060  OD1 ASP A 129      26.503  -7.082  21.896  1.00 33.79           O
ATOM   1061  OD2 ASP A 129      26.500  -5.408  20.472  1.00 33.56           O1-
ATOM   1062  C   ASP A 129      22.530  -6.526  23.058  1.00 29.53           C
ATOM   1063  O   ASP A 129      22.384  -6.130  24.220  1.00 30.53           O
ATOM   1064  N   LEU A 130      21.504  -6.617  22.203  1.00 25.81           N
ATOM   1065  CA  LEU A 130      20.166  -6.247  22.646  1.00 25.83           C
ATOM   1066  CB  LEU A 130      19.144  -6.422  21.521  1.00 22.54           C
ATOM   1067  CG  LEU A 130      17.701  -6.202  22.007  1.00 21.33           C
ATOM   1068  CD1 LEU A 130      17.531  -4.836  22.639  1.00 20.42           C
ATOM   1069  CD2 LEU A 130      16.690  -6.387  20.903  1.00 18.00           C
ATOM   1070  C   LEU A 130      19.758  -7.064  23.861  1.00 29.59           C
ATOM   1071  O   LEU A 130      19.232  -6.515  24.834  1.00 29.85           O
ATOM   1072  N   ARG A 131      20.036  -8.371  23.843  1.00 27.35           N
ATOM   1073  CA  ARG A 131      19.616  -9.217  24.955  1.00 33.64           C
ATOM   1074  CB  ARG A 131      19.762 -10.691  24.567  1.00 34.14           C
ATOM   1075  CG  ARG A 131      18.844 -11.082  23.400  1.00 39.95           C
ATOM   1076  CD  ARG A 131      18.785 -12.578  23.168  1.00 45.97           C
ATOM   1077  NE  ARG A 131      20.001 -13.111  22.552  1.00 49.07           N
ATOM   1078  CZ  ARG A 131      20.076 -13.558  21.299  1.00 49.97           C
ATOM   1079  NH1 ARG A 131      21.230 -14.028  20.841  1.00 46.21           N1+
ATOM   1080  NH2 ARG A 131      19.000 -13.545  20.508  1.00 46.18           N
ATOM   1081  C   ARG A 131      20.385  -8.894  26.234  1.00 38.61           C
ATOM   1082  O   ARG A 131      19.825  -8.997  27.330  1.00 40.34           O
ATOM   1083  N   GLU A 132      21.652  -8.480  26.117  1.00 34.48           N
ATOM   1084  CA  GLU A 132      22.369  -7.960  27.278  1.00 38.27           C
ATOM   1085  CB  GLU A 132      23.795  -7.580  26.885  1.00 39.78           C
ATOM   1086  CG  GLU A 132      24.748  -8.749  26.868  1.00 45.63           C
ATOM   1087  CD  GLU A 132      24.901  -9.372  28.244  1.00 61.61           C
ATOM   1088  OE1 GLU A 132      25.699  -8.833  29.045  1.00 61.12           O
ATOM   1089  OE2 GLU A 132      24.208 -10.380  28.533  1.00 62.13           O1-
ATOM   1090  C   GLU A 132      21.650  -6.760  27.893  1.00 42.11           C
ATOM   1091  O   GLU A 132      21.558  -6.646  29.120  1.00 44.53           O
ATOM   1092  N   VAL A 133      21.143  -5.846  27.062  1.00 38.10           N
ATOM   1093  CA  VAL A 133      20.424  -4.696  27.597  1.00 38.33           C
ATOM   1094  CB  VAL A 133      19.997  -3.750  26.461  1.00 31.73           C
ATOM   1095  CG1 VAL A 133      19.198  -2.582  27.001  1.00 28.56           C
ATOM   1096  CG2 VAL A 133      21.221  -3.260  25.707  1.00 31.63           C
ATOM   1097  C   VAL A 133      19.236  -5.162  28.422  1.00 41.69           C
ATOM   1098  O   VAL A 133      18.939  -4.603  29.482  1.00 48.18           O
ATOM   1099  N   GLN A 134      18.563  -6.218  27.973  1.00 43.55           N
ATOM   1100  CA  GLN A 134      17.420  -6.727  28.724  1.00 42.62           C
ATOM   1101  CB  GLN A 134      16.634  -7.704  27.863  1.00 39.77           C
ATOM   1102  CG  GLN A 134      16.679  -7.302  26.417  1.00 38.70           C
ATOM   1103  CD  GLN A 134      15.476  -7.717  25.637  1.00 32.51           C
ATOM   1104  OE1 GLN A 134      15.442  -8.785  25.029  1.00 37.85           O
ATOM   1105  NE2 GLN A 134      14.480  -6.858  25.621  1.00 38.58           N
ATOM   1106  C   GLN A 134      17.862  -7.385  30.024  1.00 49.75           C
ATOM   1107  O   GLN A 134      17.230  -7.189  31.068  1.00 51.50           O
ATOM   1108  N   LYS A 135      18.953  -8.158  29.987  1.00 48.00           N
ATOM   1109  CA  LYS A 135      19.385  -8.858  31.193  1.00 48.33           C
ATOM   1110  CB  LYS A 135      20.465  -9.883  30.855  1.00 44.25           C
ATOM   1111  CG  LYS A 135      19.926 -11.138  30.202  1.00 48.51           C
ATOM   1112  CD  LYS A 135      21.021 -11.945  29.510  1.00 54.61           C
ATOM   1113  CE  LYS A 135      21.755 -12.863  30.475  1.00 61.22           C
ATOM   1114  NZ  LYS A 135      22.620 -12.092  31.410  1.00 66.35           N1+
ATOM   1115  C   LYS A 135      19.868  -7.884  32.263  1.00 51.62           C
ATOM   1116  O   LYS A 135      19.540  -8.049  33.444  1.00 56.81           O
ATOM   1117  N   LYS A 136      20.632  -6.856  31.882  1.00 50.53           N
ATOM   1118  CA  LYS A 136      21.098  -5.899  32.884  1.00 52.52           C
ATOM   1119  CB  LYS A 136      22.195  -4.998  32.318  1.00 51.51           C
ATOM   1120  CG  LYS A 136      23.594  -5.347  32.849  1.00 63.02           C
ATOM   1121  CD  LYS A 136      23.607  -5.323  34.391  1.00 70.37           C
ATOM   1122  CE  LYS A 136      24.847  -6.013  34.995  1.00 60.98           C
ATOM   1123  NZ  LYS A 136      26.151  -5.482  34.466  1.00 61.47           N1+
ATOM   1124  C   LYS A 136      19.955  -5.056  33.436  1.00 54.20           C
ATOM   1125  O   LYS A 136      20.040  -4.569  34.567  1.00 59.22           O
ATOM   1126  N   ASN A 137      18.888  -4.863  32.666  1.00 50.72           N
ATOM   1127  CA  ASN A 137      17.683  -4.312  33.266  1.00 52.58           C
ATOM   1128  CB  ASN A 137      16.675  -3.924  32.180  1.00 48.57           C
ATOM   1129  CG  ASN A 137      17.082  -2.673  31.426  1.00 48.04           C
ATOM   1130  OD1 ASN A 137      17.905  -1.895  31.896  1.00 51.29           O
ATOM   1131  ND2 ASN A 137      16.501  -2.471  30.249  1.00 47.01           N
ATOM   1132  C   ASN A 137      17.078  -5.307  34.251  1.00 63.48           C
ATOM   1133  O   ASN A 137      16.650  -4.924  35.348  1.00 70.93           O
ATOM   1134  N   GLU A 138      17.072  -6.592  33.897  1.00 59.40           N
ATOM   1135  CA  GLU A 138      16.480  -7.632  34.739  1.00 58.17           C
ATOM   1136  CB  GLU A 138      16.082  -8.838  33.886  1.00 54.66           C
ATOM   1137  CG  GLU A 138      14.801  -8.635  33.089  1.00 62.15           C
ATOM   1138  CD  GLU A 138      14.752  -9.481  31.817  1.00 65.82           C
ATOM   1139  OE1 GLU A 138      15.642 -10.348  31.647  1.00 62.37           O
ATOM   1140  OE2 GLU A 138      13.828  -9.272  30.989  1.00 60.35           O1-
ATOM   1141  C   GLU A 138      17.425  -8.072  35.854  1.00 60.12           C
ATOM   1142  O   GLU A 138      18.306  -7.320  36.272  1.00 65.64           O
TER
ATOM   1143  N   MET B   1      -8.514  -2.166  32.322  1.00 43.43           N
ATOM   1144  CA  MET B   1      -9.884  -1.828  32.698  1.00 45.95           C
ATOM   1145  CB  MET B   1     -10.044  -1.844  34.220  1.00 45.58           C
ATOM   1146  CG  MET B   1     -11.450  -1.517  34.693  1.00 52.79           C
ATOM   1147  SD  MET B   1     -11.881  -2.274  36.273  1.00 84.60           S
ATOM   1148  CE  MET B   1     -11.533  -4.002  35.960  1.00 58.79           C
ATOM   1149  C   MET B   1     -10.376  -0.485  32.144  1.00 39.16           C
ATOM   1150  O   MET B   1     -11.550  -0.376  31.822  1.00 45.47           O
ATOM   1151  N   PRO B   2      -9.526   0.543  32.048  1.00 36.23           N
ATOM   1152  CA  PRO B   2      -9.953   1.756  31.333  1.00 36.62           C
ATOM   1153  CB  PRO B   2      -8.857   2.782  31.664  1.00 31.00           C
ATOM   1154  CG  PRO B   2      -7.714   1.998  32.120  1.00 28.15           C
ATOM   1155  CD  PRO B   2      -8.313   0.818  32.835  1.00 34.39           C
ATOM   1156  C   PRO B   2     -10.060   1.532  29.832  1.00 32.96           C
ATOM   1157  O   PRO B   2      -9.209   0.896  29.211  1.00 35.74           O
ATOM   1158  N   THR B   3     -11.107   2.097  29.251  1.00 28.96           N
ATOM   1159  CA  THR B   3     -11.346   1.980  27.831  1.00 29.50           C
ATOM   1160  CB  THR B   3     -12.775   2.421  27.532  1.00 31.26           C
ATOM   1161  OG1 THR B   3     -12.895   3.838  27.747  1.00 33.09           O
ATOM   1162  CG2 THR B   3     -13.741   1.698  28.467  1.00 25.99           C
ATOM   1163  C   THR B   3     -10.342   2.815  27.029  1.00 31.39           C
ATOM   1164  O   THR B   3      -9.717   3.734  27.562  1.00 30.69           O
ATOM   1165  N   PRO B   4     -10.161   2.498  25.737  1.00 29.23           N
ATOM   1166  CA  PRO B   4      -9.375   3.386  24.856  1.00 28.57           C
ATOM   1167  CB  PRO B   4      -9.703   2.855  23.451  1.00 24.13           C
ATOM   1168  CG  PRO B   4      -9.992   1.434  23.664  1.00 28.32           C
ATOM   1169  CD  PRO B   4     -10.587   1.270  25.048  1.00 23.14           C
ATOM   1170  C   PRO B   4      -9.748   4.854  24.969  1.00 29.16           C
ATOM   1171  O   PRO B   4      -8.871   5.731  24.979  1.00 25.42           O
ATOM   1172  N   SER B   5     -11.050   5.136  25.018  1.00 25.61           N
ATOM   1173  CA  SER B   5     -11.516   6.511  25.103  1.00 28.52           C
ATOM   1174  CB  SER B   5     -13.031   6.543  24.963  1.00 26.00           C
ATOM   1175  OG  SER B   5     -13.461   7.884  25.007  1.00 34.80           O
ATOM   1176  C   SER B   5     -11.077   7.171  26.409  1.00 29.44           C
ATOM   1177  O   SER B   5     -10.585   8.306  26.406  1.00 25.13           O
ATOM   1178  N   MET B   6     -11.263   6.473  27.538  1.00 25.77           N
ATOM   1179  CA  MET B   6     -10.753   6.963  28.816  1.00 25.13           C
ATOM   1180  CB  MET B   6     -11.075   5.968  29.936  1.00 27.40           C
ATOM   1181  CG  MET B   6     -12.528   5.909  30.357  1.00 26.63           C
ATOM   1182  SD  MET B   6     -12.930   4.384  31.246  1.00 33.40           S
ATOM   1183  CE  MET B   6     -12.180   4.698  32.848  1.00 38.88           C
ATOM   1184  C   MET B   6      -9.248   7.201  28.757  1.00 26.60           C
ATOM   1185  O   MET B   6      -8.750   8.214  29.261  1.00 28.50           O
ATOM   1186  N   GLU B   7      -8.506   6.274  28.154  1.00 26.45           N
ATOM   1187  CA  GLU B   7      -7.056   6.422  28.091  1.00 28.05           C
ATOM   1188  CB  GLU B   7      -6.426   5.175  27.475  1.00 26.18           C
ATOM   1189  CG  GLU B   7      -6.568   3.916  28.322  1.00 25.03           C
ATOM   1190  CD  GLU B   7      -5.736   2.775  27.759  1.00 32.12           C
ATOM   1191  OE1 GLU B   7      -5.541   1.766  28.466  1.00 34.29           O
ATOM   1192  OE2 GLU B   7      -5.262   2.892  26.606  1.00 29.01           O1-
ATOM   1193  C   GLU B   7      -6.658   7.668  27.310  1.00 25.99           C
ATOM   1194  O   GLU B   7      -5.676   8.337  27.653  1.00 28.42           O
ATOM   1195  N   ASP B   8      -7.397   7.994  26.252  1.00 25.70           N
ATOM   1196  CA  ASP B   8      -7.101   9.219  25.519  1.00 27.67           C
ATOM   1197  CB  ASP B   8      -7.894   9.270  24.216  1.00 27.97           C
ATOM   1198  CG  ASP B   8      -7.323   8.365  23.158  1.00 31.95           C
ATOM   1199  OD1 ASP B   8      -6.113   8.061  23.217  1.00 38.72           O
ATOM   1200  OD2 ASP B   8      -8.079   7.962  22.259  1.00 34.89           O1-
ATOM   1201  C   ASP B   8      -7.394  10.452  26.364  1.00 27.33           C
ATOM   1202  O   ASP B   8      -6.673  11.456  26.274  1.00 25.99           O
ATOM   1203  N   TYR B   9      -8.455  10.405  27.180  1.00 19.85           N
ATOM   1204  CA  TYR B   9      -8.707  11.507  28.106  1.00 24.38           C
ATOM   1205  CB  TYR B   9     -10.094  11.378  28.742  1.00 18.85           C
ATOM   1206  CG  TYR B   9     -11.185  11.990  27.901  1.00 23.85           C
ATOM   1207  CD1 TYR B   9     -11.778  11.278  26.862  1.00 22.38           C
ATOM   1208  CE1 TYR B   9     -12.776  11.836  26.099  1.00 21.82           C
ATOM   1209  CZ  TYR B   9     -13.195  13.127  26.360  1.00 27.62           C
ATOM   1210  OH  TYR B   9     -14.200  13.702  25.606  1.00 31.14           O
ATOM   1211  CE2 TYR B   9     -12.626  13.844  27.382  1.00 23.32           C
ATOM   1212  CD2 TYR B   9     -11.629  13.276  28.143  1.00 19.87           C
ATOM   1213  C   TYR B   9      -7.629  11.578  29.183  1.00 21.20           C
ATOM   1214  O   TYR B   9      -7.021  12.632  29.385  1.00 21.47           O
ATOM   1215  N   LEU B  10      -7.375  10.461  29.876  1.00 16.28           N
ATOM   1216  CA  LEU B  10      -6.423  10.460  30.981  1.00 22.04           C
ATOM   1217  CB  LEU B  10      -6.329   9.059  31.589  1.00 19.92           C
ATOM   1218  CG  LEU B  10      -7.606   8.642  32.320  1.00 20.64           C
ATOM   1219  CD1 LEU B  10      -7.493   7.269  32.948  1.00 23.05           C
ATOM   1220  CD2 LEU B  10      -7.894   9.661  33.395  1.00 25.42           C
ATOM   1221  C   LEU B  10      -5.046  10.946  30.545  1.00 24.00           C
ATOM   1222  O   LEU B  10      -4.360  11.632  31.309  1.00 21.10           O
ATOM   1223  N   GLU B  11      -4.641  10.625  29.315  1.00 23.52           N
ATOM   1224  CA  GLU B  11      -3.336  11.044  28.820  1.00 23.32           C
ATOM   1225  CB  GLU B  11      -3.017  10.287  27.527  1.00 25.74           C
ATOM   1226  CG  GLU B  11      -1.664  10.613  26.937  1.00 28.35           C
ATOM   1227  CD  GLU B  11      -1.456   9.990  25.566  1.00 36.73           C
ATOM   1228  OE1 GLU B  11      -1.920   8.844  25.344  1.00 34.32           O
ATOM   1229  OE2 GLU B  11      -0.828  10.663  24.709  1.00 41.24           O1-
ATOM   1230  C   GLU B  11      -3.281  12.550  28.585  1.00 22.13           C
ATOM   1231  O   GLU B  11      -2.276  13.201  28.893  1.00 18.60           O
ATOM   1232  N   ARG B  12      -4.339  13.118  28.010  1.00 22.10           N
ATOM   1233  CA  ARG B  12      -4.339  14.556  27.770  1.00 21.57           C
ATOM   1234  CB  ARG B  12      -5.466  14.926  26.811  1.00 21.10           C
ATOM   1235  CG  ARG B  12      -5.589  16.399  26.610  1.00 28.36           C
ATOM   1236  CD  ARG B  12      -4.298  16.952  26.057  1.00 26.07           C
ATOM   1237  NE  ARG B  12      -3.908  16.200  24.873  1.00 39.35           N
ATOM   1238  CZ  ARG B  12      -2.782  16.401  24.204  1.00 42.47           C
ATOM   1239  NH1 ARG B  12      -1.932  17.332  24.609  1.00 40.20           N1+
ATOM   1240  NH2 ARG B  12      -2.507  15.669  23.138  1.00 50.25           N
ATOM   1241  C   ARG B  12      -4.463  15.319  29.082  1.00 22.35           C
ATOM   1242  O   ARG B  12      -3.775  16.325  29.293  1.00 21.58           O
ATOM   1243  N   ILE B  13      -5.308  14.825  29.992  1.00 21.23           N
ATOM   1244  CA  ILE B  13      -5.442  15.453  31.298  1.00 20.09           C
ATOM   1245  CB  ILE B  13      -6.554  14.751  32.101  1.00 19.08           C
ATOM   1246  CG1 ILE B  13      -7.906  14.999  31.420  1.00 16.26           C
ATOM   1247  CG2 ILE B  13      -6.591  15.245  33.523  1.00 11.63           C
ATOM   1248  CD1 ILE B  13      -9.013  14.112  31.902  1.00 12.75           C
ATOM   1249  C   ILE B  13      -4.103  15.460  32.026  1.00 19.29           C
ATOM   1250  O   ILE B  13      -3.726  16.464  32.638  1.00 24.04           O
ATOM   1251  N   TYR B  14      -3.345  14.368  31.937  1.00 19.10           N
ATOM   1252  CA  TYR B  14      -2.042  14.322  32.592  1.00 18.27           C
ATOM   1253  CB  TYR B  14      -1.452  12.918  32.499  1.00 20.61           C
ATOM   1254  CG  TYR B  14      -0.155  12.788  33.268  1.00 23.36           C
ATOM   1255  CD1 TYR B  14       1.071  13.102  32.678  1.00 21.55           C
ATOM   1256  CE1 TYR B  14       2.248  13.017  33.403  1.00 25.14           C
ATOM   1257  CZ  TYR B  14       2.200  12.615  34.721  1.00 23.55           C
ATOM   1258  OH  TYR B  14       3.346  12.513  35.454  1.00 29.57           O
ATOM   1259  CE2 TYR B  14       1.005  12.299  35.316  1.00 22.69           C
ATOM   1260  CD2 TYR B  14      -0.159  12.388  34.602  1.00 21.58           C
ATOM   1261  C   TYR B  14      -1.080  15.352  32.001  1.00 24.20           C
ATOM   1262  O   TYR B  14      -0.397  16.069  32.740  1.00 22.31           O
ATOM   1263  N   LEU B  15      -1.023  15.456  30.672  1.00 24.22           N
ATOM   1264  CA  LEU B  15      -0.154  16.449  30.048  1.00 23.99           C
ATOM   1265  CB  LEU B  15      -0.245  16.337  28.530  1.00 24.71           C
ATOM   1266  CG  LEU B  15       0.324  14.998  28.054  1.00 30.86           C
ATOM   1267  CD1 LEU B  15       0.019  14.755  26.574  1.00 32.98           C
ATOM   1268  CD2 LEU B  15       1.834  14.932  28.341  1.00 29.61           C
ATOM   1269  C   LEU B  15      -0.496  17.862  30.504  1.00 28.06           C
ATOM   1270  O   LEU B  15       0.394  18.644  30.861  1.00 29.90           O
ATOM   1271  N   LEU B  16      -1.783  18.212  30.514  1.00 25.80           N
ATOM   1272  CA  LEU B  16      -2.143  19.563  30.937  1.00 28.17           C
ATOM   1273  CB  LEU B  16      -3.610  19.838  30.634  1.00 25.03           C
ATOM   1274  CG  LEU B  16      -4.017  19.776  29.163  1.00 22.11           C
ATOM   1275  CD1 LEU B  16      -5.493  19.392  29.059  1.00 18.83           C
ATOM   1276  CD2 LEU B  16      -3.760  21.115  28.520  1.00 19.01           C
ATOM   1277  C   LEU B  16      -1.851  19.775  32.417  1.00 25.14           C
ATOM   1278  O   LEU B  16      -1.337  20.826  32.812  1.00 25.39           O
ATOM   1279  N   ILE B  17      -2.166  18.789  33.252  1.00 23.98           N
ATOM   1280  CA  ILE B  17      -1.827  18.902  34.670  1.00 25.43           C
ATOM   1281  CB  ILE B  17      -2.376  17.692  35.451  1.00 22.59           C
ATOM   1282  CG1 ILE B  17      -3.887  17.822  35.628  1.00 20.88           C
ATOM   1283  CG2 ILE B  17      -1.684  17.544  36.791  1.00 17.68           C
ATOM   1284  CD1 ILE B  17      -4.528  16.567  36.189  1.00 18.66           C
ATOM   1285  C   ILE B  17      -0.321  19.045  34.842  1.00 25.60           C
ATOM   1286  O   ILE B  17       0.151  19.879  35.615  1.00 23.11           O
ATOM   1287  N   GLU B  18       0.451  18.237  34.115  1.00 29.49           N
ATOM   1288  CA  GLU B  18       1.908  18.318  34.185  1.00 32.30           C
ATOM   1289  CB  GLU B  18       2.531  17.313  33.208  1.00 36.47           C
ATOM   1290  CG  GLU B  18       3.705  16.526  33.737  1.00 39.19           C
ATOM   1291  CD  GLU B  18       4.584  15.974  32.607  1.00 51.58           C
ATOM   1292  OE1 GLU B  18       4.274  16.249  31.423  1.00 50.80           O
ATOM   1293  OE2 GLU B  18       5.587  15.276  32.900  1.00 54.80           O1-
ATOM   1294  C   GLU B  18       2.398  19.728  33.882  1.00 31.76           C
ATOM   1295  O   GLU B  18       3.355  20.205  34.500  1.00 31.92           O
ATOM   1296  N   GLU B  19       1.744  20.421  32.946  1.00 31.84           N
ATOM   1297  CA  GLU B  19       2.179  21.776  32.609  1.00 36.82           C
ATOM   1298  CB  GLU B  19       1.801  22.138  31.170  1.00 30.12           C
ATOM   1299  CG  GLU B  19       2.218  21.160  30.105  1.00 37.57           C
ATOM   1300  CD  GLU B  19       1.568  21.500  28.773  1.00 48.46           C
ATOM   1301  OE1 GLU B  19       1.341  20.582  27.956  1.00 46.09           O
ATOM   1302  OE2 GLU B  19       1.265  22.700  28.558  1.00 52.29           O1-
ATOM   1303  C   GLU B  19       1.582  22.842  33.523  1.00 31.43           C
ATOM   1304  O   GLU B  19       2.207  23.890  33.718  1.00 26.86           O
ATOM   1305  N   LYS B  20       0.368  22.626  34.042  1.00 25.80           N
ATOM   1306  CA  LYS B  20      -0.419  23.723  34.593  1.00 25.41           C
ATOM   1307  CB  LYS B  20      -1.495  24.150  33.600  1.00 21.67           C
ATOM   1308  CG  LYS B  20      -0.941  24.464  32.249  1.00 30.24           C
ATOM   1309  CD  LYS B  20      -2.017  24.497  31.187  1.00 26.28           C
ATOM   1310  CE  LYS B  20      -1.373  24.782  29.854  1.00 29.07           C
ATOM   1311  NZ  LYS B  20      -2.319  25.354  28.875  1.00 33.82           N1+
ATOM   1312  C   LYS B  20      -1.099  23.425  35.919  1.00 23.71           C
ATOM   1313  O   LYS B  20      -1.815  24.294  36.417  1.00 27.26           O
ATOM   1314  N   GLY B  21      -0.933  22.231  36.485  1.00 21.32           N
ATOM   1315  CA  GLY B  21      -1.522  21.896  37.764  1.00 19.31           C
ATOM   1316  C   GLY B  21      -2.946  21.393  37.678  1.00 20.22           C
ATOM   1317  O   GLY B  21      -3.315  20.468  38.404  1.00 24.85           O
ATOM   1318  N   TYR B  22      -3.757  22.007  36.820  1.00 18.64           N
ATOM   1319  CA  TYR B  22      -5.122  21.586  36.548  1.00 19.38           C
ATOM   1320  CB  TYR B  22      -6.180  22.534  37.146  1.00 18.41           C
ATOM   1321  CG  TYR B  22      -6.245  22.546  38.651  1.00 20.22           C
ATOM   1322  CD1 TYR B  22      -5.459  23.416  39.396  1.00 18.70           C
ATOM   1323  CE1 TYR B  22      -5.526  23.430  40.780  1.00 17.04           C
ATOM   1324  CZ  TYR B  22      -6.383  22.576  41.431  1.00 17.56           C
ATOM   1325  OH  TYR B  22      -6.444  22.573  42.808  1.00 21.76           O
ATOM   1326  CE2 TYR B  22      -7.172  21.700  40.722  1.00 18.44           C
ATOM   1327  CD2 TYR B  22      -7.103  21.690  39.335  1.00 21.40           C
ATOM   1328  C   TYR B  22      -5.322  21.525  35.042  1.00 24.30           C
ATOM   1329  O   TYR B  22      -4.636  22.204  34.271  1.00 25.75           O
ATOM   1330  N   ALA B  23      -6.292  20.715  34.634  1.00 21.18           N
ATOM   1331  CA  ALA B  23      -6.681  20.586  33.238  1.00 21.28           C
ATOM   1332  CB  ALA B  23      -6.681  19.116  32.813  1.00 17.26           C
ATOM   1333  C   ALA B  23      -8.064  21.200  33.072  1.00 21.02           C
ATOM   1334  O   ALA B  23      -9.022  20.758  33.723  1.00 23.07           O
ATOM   1335  N   ARG B  24      -8.175  22.213  32.220  1.00 18.67           N
ATOM   1336  CA  ARG B  24      -9.478  22.811  31.986  1.00 19.39           C
ATOM   1337  CB  ARG B  24      -9.345  24.235  31.480  1.00 24.42           C
ATOM   1338  CG  ARG B  24      -8.617  25.184  32.366  1.00 22.67           C
ATOM   1339  CD  ARG B  24      -8.774  26.548  31.739  1.00 27.12           C
ATOM   1340  NE  ARG B  24      -8.033  27.604  32.417  1.00 30.32           N
ATOM   1341  CZ  ARG B  24      -8.099  28.871  32.048  1.00 26.52           C
ATOM   1342  NH1 ARG B  24      -8.860  29.209  31.021  1.00 27.98           N1+
ATOM   1343  NH2 ARG B  24      -7.402  29.789  32.685  1.00 28.20           N
ATOM   1344  C   ARG B  24     -10.273  22.000  30.968  1.00 23.76           C
ATOM   1345  O   ARG B  24      -9.716  21.395  30.049  1.00 23.54           O
ATOM   1346  N   VAL B  25     -11.597  22.020  31.122  1.00 23.07           N
ATOM   1347  CA  VAL B  25     -12.459  21.319  30.177  1.00 22.29           C
ATOM   1348  CB  VAL B  25     -13.923  21.361  30.645  1.00 23.17           C
ATOM   1349  CG1 VAL B  25     -14.844  21.044  29.499  1.00 26.06           C
ATOM   1350  CG2 VAL B  25     -14.133  20.349  31.762  1.00 21.21           C
ATOM   1351  C   VAL B  25     -12.300  21.890  28.779  1.00 25.20           C
ATOM   1352  O   VAL B  25     -12.329  21.150  27.789  1.00 30.87           O
ATOM   1353  N   SER B  26     -12.109  23.204  28.667  1.00 26.22           N
ATOM   1354  CA  SER B  26     -12.014  23.802  27.338  1.00 25.11           C
ATOM   1355  CB  SER B  26     -12.136  25.320  27.431  1.00 25.18           C
ATOM   1356  OG  SER B  26     -10.962  25.895  27.959  1.00 30.62           O
ATOM   1357  C   SER B  26     -10.718  23.411  26.638  1.00 28.99           C
ATOM   1358  O   SER B  26     -10.714  23.205  25.421  1.00 32.59           O
ATOM   1359  N   ASP B  27      -9.616  23.277  27.380  1.00 26.48           N
ATOM   1360  CA  ASP B  27      -8.386  22.802  26.756  1.00 25.36           C
ATOM   1361  CB  ASP B  27      -7.201  23.059  27.671  1.00 23.92           C
ATOM   1362  CG  ASP B  27      -6.998  24.523  27.932  1.00 28.62           C
ATOM   1363  OD1 ASP B  27      -7.709  25.327  27.291  1.00 29.25           O
ATOM   1364  OD2 ASP B  27      -6.138  24.872  28.771  1.00 29.44           O1-
ATOM   1365  C   ASP B  27      -8.458  21.326  26.391  1.00 26.01           C
ATOM   1366  O   ASP B  27      -7.839  20.909  25.409  1.00 27.21           O
ATOM   1367  N   ILE B  28      -9.192  20.521  27.160  1.00 28.31           N
ATOM   1368  CA  ILE B  28      -9.367  19.113  26.804  1.00 25.53           C
ATOM   1369  CB  ILE B  28     -10.008  18.342  27.967  1.00 25.76           C
ATOM   1370  CG1 ILE B  28      -9.072  18.352  29.166  1.00 23.42           C
ATOM   1371  CG2 ILE B  28     -10.324  16.914  27.566  1.00 22.97           C
ATOM   1372  CD1 ILE B  28      -9.784  18.076  30.442  1.00 20.27           C
ATOM   1373  C   ILE B  28     -10.191  18.986  25.533  1.00 28.58           C
ATOM   1374  O   ILE B  28      -9.851  18.214  24.632  1.00 33.01           O
ATOM   1375  N   ALA B  29     -11.282  19.747  25.437  1.00 29.37           N
ATOM   1376  CA  ALA B  29     -12.101  19.735  24.232  1.00 28.91           C
ATOM   1377  CB  ALA B  29     -13.289  20.670  24.411  1.00 25.17           C
ATOM   1378  C   ALA B  29     -11.288  20.136  23.005  1.00 32.39           C
ATOM   1379  O   ALA B  29     -11.356  19.483  21.957  1.00 32.97           O
ATOM   1380  N   GLU B  30     -10.518  21.218  23.122  1.00 29.47           N
ATOM   1381  CA  GLU B  30      -9.672  21.683  22.029  1.00 32.72           C
ATOM   1382  CB  GLU B  30      -8.942  22.953  22.473  1.00 34.03           C
ATOM   1383  CG  GLU B  30      -8.582  23.912  21.374  1.00 42.72           C
ATOM   1384  CD  GLU B  30      -8.407  25.345  21.876  1.00 63.19           C
ATOM   1385  OE1 GLU B  30      -8.231  25.544  23.104  1.00 61.95           O
ATOM   1386  OE2 GLU B  30      -8.460  26.277  21.038  1.00 71.34           O1-
ATOM   1387  C   GLU B  30      -8.679  20.606  21.591  1.00 34.45           C
ATOM   1388  O   GLU B  30      -8.622  20.244  20.413  1.00 36.87           O
ATOM   1389  N   ALA B  31      -7.904  20.063  22.537  1.00 31.21           N
ATOM   1390  CA  ALA B  31      -6.863  19.097  22.197  1.00 30.76           C
ATOM   1391  CB  ALA B  31      -6.060  18.722  23.445  1.00 25.73           C
ATOM   1392  C   ALA B  31      -7.447  17.847  21.544  1.00 36.83           C
ATOM   1393  O   ALA B  31      -6.955  17.393  20.504  1.00 39.67           O
ATOM   1394  N   LEU B  32      -8.487  17.266  22.146  1.00 33.58           N
ATOM   1395  CA  LEU B  32      -9.099  16.062  21.596  1.00 34.07           C
ATOM   1396  CB  LEU B  32      -9.824  15.264  22.687  1.00 25.06           C
ATOM   1397  CG  LEU B  32      -9.077  14.797  23.930  1.00 30.00           C
ATOM   1398  CD1 LEU B  32     -10.024  14.045  24.870  1.00 25.04           C
ATOM   1399  CD2 LEU B  32      -7.886  13.935  23.563  1.00 31.70           C
ATOM   1400  C   LEU B  32     -10.081  16.364  20.472  1.00 36.50           C
ATOM   1401  O   LEU B  32     -10.619  15.423  19.884  1.00 34.93           O
ATOM   1402  N   GLU B  33     -10.340  17.639  20.183  1.00 37.82           N
ATOM   1403  CA  GLU B  33     -11.265  18.059  19.126  1.00 42.11           C
ATOM   1404  CB  GLU B  33     -10.652  17.834  17.743  1.00 41.44           C
ATOM   1405  CG  GLU B  33      -9.643  18.879  17.361  1.00 47.51           C
ATOM   1406  CD  GLU B  33      -8.610  18.330  16.410  1.00 62.66           C
ATOM   1407  OE1 GLU B  33      -8.679  17.110  16.141  1.00 64.09           O
ATOM   1408  OE2 GLU B  33      -7.743  19.104  15.934  1.00 65.29           O1-
ATOM   1409  C   GLU B  33     -12.615  17.353  19.240  1.00 36.36           C
ATOM   1410  O   GLU B  33     -13.075  16.669  18.327  1.00 43.76           O
ATOM   1411  N   VAL B  34     -13.253  17.535  20.388  1.00 37.55           N
ATOM   1412  CA  VAL B  34     -14.611  17.063  20.611  1.00 34.46           C
ATOM   1413  CB  VAL B  34     -14.662  15.867  21.582  1.00 32.84           C
ATOM   1414  CG1 VAL B  34     -13.887  14.700  21.005  1.00 27.41           C
ATOM   1415  CG2 VAL B  34     -14.078  16.267  22.930  1.00 31.18           C
ATOM   1416  C   VAL B  34     -15.431  18.232  21.140  1.00 36.17           C
ATOM   1417  O   VAL B  34     -14.898  19.286  21.490  1.00 40.38           O
ATOM   1418  N   HIS B  35     -16.742  18.047  21.178  1.00 37.21           N
ATOM   1419  CA  HIS B  35     -17.594  19.096  21.704  1.00 30.52           C
ATOM   1420  CB  HIS B  35     -19.046  18.861  21.303  1.00 36.82           C
ATOM   1421  CG  HIS B  35     -19.296  19.019  19.834  1.00 48.73           C
ATOM   1422  ND1 HIS B  35     -18.725  20.028  19.086  1.00 53.54           N
ATOM   1423  CE1 HIS B  35     -19.115  19.917  17.829  1.00 50.28           C
ATOM   1424  NE2 HIS B  35     -19.919  18.874  17.735  1.00 50.53           N
ATOM   1425  CD2 HIS B  35     -20.048  18.293  18.973  1.00 47.72           C
ATOM   1426  C   HIS B  35     -17.461  19.131  23.220  1.00 37.72           C
ATOM   1427  O   HIS B  35     -17.362  18.071  23.854  1.00 37.41           O
ATOM   1428  N   PRO B  36     -17.415  20.323  23.825  1.00 36.76           N
ATOM   1429  CA  PRO B  36     -17.325  20.397  25.291  1.00 33.00           C
ATOM   1430  CB  PRO B  36     -17.561  21.886  25.566  1.00 33.92           C
ATOM   1431  CG  PRO B  36     -16.945  22.551  24.399  1.00 27.84           C
ATOM   1432  CD  PRO B  36     -17.299  21.658  23.214  1.00 33.82           C
ATOM   1433  C   PRO B  36     -18.331  19.526  26.005  1.00 30.79           C
ATOM   1434  O   PRO B  36     -18.040  19.026  27.100  1.00 34.22           O
ATOM   1435  N   SER B  37     -19.497  19.296  25.409  1.00 31.02           N
ATOM   1436  CA  SER B  37     -20.495  18.475  26.079  1.00 33.98           C
ATOM   1437  CB  SER B  37     -21.861  18.626  25.395  1.00 35.90           C
ATOM   1438  OG  SER B  37     -22.040  17.671  24.364  1.00 39.60           O
ATOM   1439  C   SER B  37     -20.064  17.016  26.131  1.00 31.47           C
ATOM   1440  O   SER B  37     -20.495  16.279  27.020  1.00 33.42           O
ATOM   1441  N   SER B  38     -19.210  16.579  25.207  1.00 33.54           N
ATOM   1442  CA  SER B  38     -18.648  15.236  25.331  1.00 36.71           C
ATOM   1443  CB  SER B  38     -17.948  14.832  24.036  1.00 29.91           C
ATOM   1444  OG  SER B  38     -18.831  14.971  22.950  1.00 36.96           O
ATOM   1445  C   SER B  38     -17.684  15.137  26.513  1.00 31.27           C
ATOM   1446  O   SER B  38     -17.701  14.143  27.247  1.00 33.96           O
ATOM   1447  N   VAL B  39     -16.834  16.151  26.704  1.00 30.92           N
ATOM   1448  CA  VAL B  39     -15.881  16.145  27.814  1.00 29.98           C
ATOM   1449  CB  VAL B  39     -15.014  17.413  27.786  1.00 31.06           C
ATOM   1450  CG1 VAL B  39     -13.983  17.346  28.900  1.00 28.73           C
ATOM   1451  CG2 VAL B  39     -14.362  17.601  26.410  1.00 26.59           C
ATOM   1452  C   VAL B  39     -16.614  16.026  29.139  1.00 29.20           C
ATOM   1453  O   VAL B  39     -16.251  15.220  30.006  1.00 26.20           O
ATOM   1454  N   THR B  40     -17.664  16.832  29.304  1.00 29.55           N
ATOM   1455  CA  THR B  40     -18.473  16.805  30.514  1.00 24.92           C
ATOM   1456  CB  THR B  40     -19.640  17.776  30.350  1.00 30.06           C
ATOM   1457  OG1 THR B  40     -19.128  19.111  30.224  1.00 30.72           O
ATOM   1458  CG2 THR B  40     -20.582  17.696  31.526  1.00 24.72           C
ATOM   1459  C   THR B  40     -18.964  15.398  30.820  1.00 28.95           C
ATOM   1460  O   THR B  40     -18.797  14.902  31.937  1.00 32.74           O
ATOM   1461  N   LYS B  41     -19.541  14.723  29.824  1.00 32.30           N
ATOM   1462  CA  LYS B  41     -19.994  13.348  30.025  1.00 31.24           C
ATOM   1463  CB  LYS B  41     -20.647  12.820  28.745  1.00 32.38           C
ATOM   1464  CG  LYS B  41     -21.010  11.316  28.776  1.00 44.76           C
ATOM   1465  CD  LYS B  41     -19.988  10.439  28.035  1.00 46.16           C
ATOM   1466  CE  LYS B  41     -19.721   9.107  28.730  1.00 46.18           C
ATOM   1467  NZ  LYS B  41     -18.658   8.339  28.007  1.00 45.07           N1+
ATOM   1468  C   LYS B  41     -18.846  12.447  30.469  1.00 30.95           C
ATOM   1469  O   LYS B  41     -18.992  11.668  31.418  1.00 28.48           O
ATOM   1470  N   MET B  42     -17.681  12.559  29.821  1.00 30.05           N
ATOM   1471  CA  MET B  42     -16.532  11.773  30.267  1.00 26.09           C
ATOM   1472  CB  MET B  42     -15.394  11.840  29.247  1.00 21.50           C
ATOM   1473  CG  MET B  42     -14.200  10.984  29.624  1.00 25.01           C
ATOM   1474  SD  MET B  42     -14.529   9.188  29.613  1.00 29.93           S
ATOM   1475  CE  MET B  42     -14.239   8.850  27.889  1.00 26.28           C
ATOM   1476  C   MET B  42     -16.045  12.231  31.641  1.00 27.32           C
ATOM   1477  O   MET B  42     -15.705  11.394  32.490  1.00 24.30           O
ATOM   1478  N   VAL B  43     -16.010  13.547  31.888  1.00 22.74           N
ATOM   1479  CA  VAL B  43     -15.586  14.023  33.202  1.00 26.11           C
ATOM   1480  CB  VAL B  43     -15.577  15.560  33.276  1.00 27.99           C
ATOM   1481  CG1 VAL B  43     -15.390  15.977  34.706  1.00 21.55           C
ATOM   1482  CG2 VAL B  43     -14.455  16.149  32.433  1.00 24.52           C
ATOM   1483  C   VAL B  43     -16.473  13.438  34.294  1.00 27.59           C
ATOM   1484  O   VAL B  43     -15.983  12.971  35.326  1.00 29.27           O
ATOM   1485  N   GLN B  44     -17.787  13.436  34.077  1.00 28.31           N
ATOM   1486  CA  GLN B  44     -18.686  12.887  35.086  1.00 28.46           C
ATOM   1487  CB  GLN B  44     -20.131  13.218  34.725  1.00 30.05           C
ATOM   1488  CG  GLN B  44     -20.356  14.730  34.748  1.00 35.98           C
ATOM   1489  CD  GLN B  44     -21.759  15.152  34.378  1.00 41.92           C
ATOM   1490  OE1 GLN B  44     -22.517  14.389  33.779  1.00 45.26           O
ATOM   1491  NE2 GLN B  44     -22.118  16.380  34.745  1.00 41.23           N
ATOM   1492  C   GLN B  44     -18.482  11.389  35.255  1.00 28.12           C
ATOM   1493  O   GLN B  44     -18.569  10.869  36.369  1.00 31.83           O
ATOM   1494  N   LYS B  45     -18.182  10.678  34.172  1.00 24.74           N
ATOM   1495  CA  LYS B  45     -17.896   9.257  34.319  1.00 24.79           C
ATOM   1496  CB  LYS B  45     -17.803   8.590  32.947  1.00 28.05           C
ATOM   1497  CG  LYS B  45     -17.290   7.148  32.981  1.00 28.50           C
ATOM   1498  CD  LYS B  45     -17.259   6.552  31.573  1.00 35.15           C
ATOM   1499  CE  LYS B  45     -16.908   5.064  31.567  1.00 39.49           C
ATOM   1500  NZ  LYS B  45     -17.127   4.446  30.201  1.00 42.73           N1+
ATOM   1501  C   LYS B  45     -16.615   9.029  35.113  1.00 26.70           C
ATOM   1502  O   LYS B  45     -16.573   8.154  35.981  1.00 29.13           O
ATOM   1503  N   LEU B  46     -15.554   9.806  34.835  1.00 26.71           N
ATOM   1504  CA  LEU B  46     -14.274   9.578  35.505  1.00 20.44           C
ATOM   1505  CB  LEU B  46     -13.130  10.237  34.735  1.00 19.23           C
ATOM   1506  CG  LEU B  46     -12.768   9.724  33.335  1.00 21.94           C
ATOM   1507  CD1 LEU B  46     -11.771  10.659  32.701  1.00 17.93           C
ATOM   1508  CD2 LEU B  46     -12.235   8.296  33.328  1.00 20.38           C
ATOM   1509  C   LEU B  46     -14.282  10.089  36.938  1.00 24.81           C
ATOM   1510  O   LEU B  46     -13.567   9.547  37.789  1.00 25.32           O
ATOM   1511  N   ASP B  47     -15.059  11.139  37.214  1.00 24.26           N
ATOM   1512  CA  ASP B  47     -15.255  11.574  38.590  1.00 25.14           C
ATOM   1513  CB  ASP B  47     -16.081  12.863  38.605  1.00 23.51           C
ATOM   1514  CG  ASP B  47     -16.053  13.569  39.950  1.00 30.62           C
ATOM   1515  OD1 ASP B  47     -16.550  12.976  40.934  1.00 38.22           O
ATOM   1516  OD2 ASP B  47     -15.567  14.728  40.030  1.00 30.67           O1-
ATOM   1517  C   ASP B  47     -15.928  10.478  39.414  1.00 29.05           C
ATOM   1518  O   ASP B  47     -15.507  10.186  40.540  1.00 28.57           O
ATOM   1519  N   LYS B  48     -16.960   9.838  38.855  1.00 32.23           N
ATOM   1520  CA  LYS B  48     -17.752   8.887  39.625  1.00 29.67           C
ATOM   1521  CB  LYS B  48     -18.998   8.480  38.839  1.00 32.40           C
ATOM   1522  CG  LYS B  48     -20.043   9.601  38.831  1.00 43.95           C
ATOM   1523  CD  LYS B  48     -21.439   9.145  38.409  1.00 47.67           C
ATOM   1524  CE  LYS B  48     -22.245  10.338  37.863  1.00 48.36           C
ATOM   1525  NZ  LYS B  48     -23.696  10.022  37.696  1.00 53.99           N1+
ATOM   1526  C   LYS B  48     -16.944   7.668  40.029  1.00 30.16           C
ATOM   1527  O   LYS B  48     -17.209   7.087  41.085  1.00 34.69           O
ATOM   1528  N   SER B  49     -15.950   7.274  39.232  1.00 30.01           N
ATOM   1529  CA  SER B  49     -15.095   6.144  39.580  1.00 28.54           C
ATOM   1530  CB  SER B  49     -15.014   5.169  38.408  1.00 22.43           C
ATOM   1531  OG  SER B  49     -15.015   5.880  37.192  1.00 33.17           O
ATOM   1532  C   SER B  49     -13.700   6.582  40.041  1.00 27.42           C
ATOM   1533  O   SER B  49     -12.758   5.788  40.010  1.00 26.94           O
ATOM   1534  N   ASP B  50     -13.558   7.835  40.468  1.00 27.18           N
ATOM   1535  CA  ASP B  50     -12.390   8.294  41.214  1.00 24.28           C
ATOM   1536  CB  ASP B  50     -12.249   7.511  42.516  1.00 22.20           C
ATOM   1537  CG  ASP B  50     -13.452   7.692  43.412  1.00 30.62           C
ATOM   1538  OD1 ASP B  50     -13.713   8.851  43.856  1.00 29.56           O
ATOM   1539  OD2 ASP B  50     -14.158   6.685  43.640  1.00 29.95           O1-
ATOM   1540  C   ASP B  50     -11.103   8.240  40.395  1.00 19.89           C
ATOM   1541  O   ASP B  50     -10.057   7.839  40.890  1.00 21.89           O
ATOM   1542  N   TYR B  51     -11.175   8.645  39.136  1.00 23.00           N
ATOM   1543  CA  TYR B  51      -9.957   8.966  38.410  1.00 18.76           C
ATOM   1544  CB  TYR B  51     -10.125   8.695  36.918  1.00 18.05           C
ATOM   1545  CG  TYR B  51     -10.232   7.231  36.602  1.00 23.45           C
ATOM   1546  CD1 TYR B  51     -11.433   6.539  36.796  1.00 26.15           C
ATOM   1547  CE1 TYR B  51     -11.533   5.191  36.522  1.00 21.96           C
ATOM   1548  CZ  TYR B  51     -10.420   4.516  36.054  1.00 29.52           C
ATOM   1549  OH  TYR B  51     -10.496   3.171  35.769  1.00 37.46           O
ATOM   1550  CE2 TYR B  51      -9.217   5.176  35.872  1.00 26.62           C
ATOM   1551  CD2 TYR B  51      -9.131   6.522  36.146  1.00 24.49           C
ATOM   1552  C   TYR B  51      -9.565  10.409  38.625  1.00 19.31           C
ATOM   1553  O   TYR B  51      -8.379  10.741  38.571  1.00 20.18           O
ATOM   1554  N   LEU B  52     -10.527  11.273  38.911  1.00 17.84           N
ATOM   1555  CA  LEU B  52     -10.220  12.687  38.959  1.00 17.57           C
ATOM   1556  CB  LEU B  52     -10.178  13.312  37.557  1.00 14.43           C
ATOM   1557  CG  LEU B  52     -11.380  13.145  36.613  1.00 19.25           C
ATOM   1558  CD1 LEU B  52     -12.538  14.054  36.991  1.00 19.93           C
ATOM   1559  CD2 LEU B  52     -10.971  13.376  35.141  1.00 16.56           C
ATOM   1560  C   LEU B  52     -11.253  13.369  39.827  1.00 20.01           C
ATOM   1561  O   LEU B  52     -12.235  12.762  40.266  1.00 20.00           O
ATOM   1562  N   VAL B  53     -11.025  14.662  40.020  1.00 16.21           N
ATOM   1563  CA  VAL B  53     -11.856  15.556  40.799  1.00 15.49           C
ATOM   1564  CB  VAL B  53     -11.248  15.835  42.193  1.00 14.84           C
ATOM   1565  CG1 VAL B  53     -11.976  16.931  42.842  1.00 23.94           C
ATOM   1566  CG2 VAL B  53     -11.341  14.603  43.071  1.00 18.95           C
ATOM   1567  C   VAL B  53     -11.952  16.829  39.981  1.00 17.89           C
ATOM   1568  O   VAL B  53     -11.016  17.197  39.261  1.00 16.44           O
ATOM   1569  N   TYR B  54     -13.101  17.473  40.039  1.00 17.96           N
ATOM   1570  CA  TYR B  54     -13.260  18.782  39.443  1.00 20.33           C
ATOM   1571  CB  TYR B  54     -14.585  18.911  38.696  1.00 16.22           C
ATOM   1572  CG  TYR B  54     -14.817  20.324  38.259  1.00 17.75           C
ATOM   1573  CD1 TYR B  54     -14.209  20.835  37.124  1.00 19.93           C
ATOM   1574  CE1 TYR B  54     -14.433  22.165  36.726  1.00 22.13           C
ATOM   1575  CZ  TYR B  54     -15.262  22.976  37.500  1.00 25.79           C
ATOM   1576  OH  TYR B  54     -15.514  24.296  37.169  1.00 34.19           O
ATOM   1577  CE2 TYR B  54     -15.860  22.476  38.628  1.00 20.57           C
ATOM   1578  CD2 TYR B  54     -15.630  21.162  38.998  1.00 22.35           C
ATOM   1579  C   TYR B  54     -13.170  19.807  40.560  1.00 22.35           C
ATOM   1580  O   TYR B  54     -13.871  19.680  41.567  1.00 19.52           O
ATOM   1581  N   GLU B  55     -12.281  20.794  40.401  1.00 19.38           N
ATOM   1582  CA  GLU B  55     -12.151  21.892  41.346  1.00 17.47           C
ATOM   1583  CB  GLU B  55     -10.696  22.095  41.771  1.00 17.09           C
ATOM   1584  CG  GLU B  55     -10.287  21.400  43.057  1.00 18.17           C
ATOM   1585  CD  GLU B  55     -11.037  21.899  44.298  1.00 22.13           C
ATOM   1586  OE1 GLU B  55     -11.979  21.196  44.762  1.00 18.87           O
ATOM   1587  OE2 GLU B  55     -10.688  22.994  44.807  1.00 21.87           O1-
ATOM   1588  C   GLU B  55     -12.700  23.159  40.701  1.00 20.34           C
ATOM   1589  O   GLU B  55     -12.223  23.572  39.639  1.00 18.90           O
ATOM   1590  N   ARG B  56     -13.672  23.785  41.367  1.00 20.22           N
ATOM   1591  CA  ARG B  56     -14.296  25.014  40.886  1.00 18.25           C
ATOM   1592  CB  ARG B  56     -15.311  25.478  41.926  1.00 18.95           C
ATOM   1593  CG  ARG B  56     -16.153  26.627  41.494  1.00 22.03           C
ATOM   1594  CD  ARG B  56     -16.932  26.274  40.250  1.00 22.86           C
ATOM   1595  NE  ARG B  56     -17.872  25.175  40.463  1.00 27.05           N
ATOM   1596  CZ  ARG B  56     -18.670  24.691  39.508  1.00 27.33           C
ATOM   1597  NH1 ARG B  56     -18.641  25.211  38.283  1.00 23.94           N1+
ATOM   1598  NH2 ARG B  56     -19.491  23.693  39.772  1.00 21.21           N
ATOM   1599  C   ARG B  56     -13.269  26.120  40.609  1.00 20.31           C
ATOM   1600  O   ARG B  56     -12.399  26.394  41.438  1.00 17.67           O
ATOM   1601  N   TYR B  57     -13.394  26.766  39.430  1.00 18.31           N
ATOM   1602  CA  TYR B  57     -12.491  27.813  38.941  1.00 18.51           C
ATOM   1603  CB  TYR B  57     -12.515  29.064  39.845  1.00 18.96           C
ATOM   1604  CG  TYR B  57     -13.919  29.504  40.186  1.00 21.49           C
ATOM   1605  CD1 TYR B  57     -14.889  29.606  39.188  1.00 20.08           C
ATOM   1606  CE1 TYR B  57     -16.184  29.973  39.478  1.00 18.76           C
ATOM   1607  CZ  TYR B  57     -16.544  30.235  40.787  1.00 22.74           C
ATOM   1608  OH  TYR B  57     -17.835  30.599  41.046  1.00 19.12           O
ATOM   1609  CE2 TYR B  57     -15.611  30.127  41.814  1.00 19.04           C
ATOM   1610  CD2 TYR B  57     -14.300  29.755  41.505  1.00 19.85           C
ATOM   1611  C   TYR B  57     -11.052  27.319  38.767  1.00 19.29           C
ATOM   1612  O   TYR B  57     -10.109  28.123  38.812  1.00 18.05           O
ATOM   1613  N   ARG B  58     -10.863  26.009  38.579  1.00 17.69           N
ATOM   1614  CA  ARG B  58      -9.550  25.448  38.268  1.00 19.64           C
ATOM   1615  CB  ARG B  58      -8.922  24.769  39.483  1.00 17.59           C
ATOM   1616  CG  ARG B  58      -8.625  25.698  40.646  1.00 18.03           C
ATOM   1617  CD  ARG B  58      -7.530  26.704  40.332  1.00 20.72           C
ATOM   1618  NE  ARG B  58      -7.289  27.503  41.518  1.00 20.80           N
ATOM   1619  CZ  ARG B  58      -7.875  28.671  41.754  1.00 21.95           C
ATOM   1620  NH1 ARG B  58      -8.711  29.194  40.853  1.00 18.45           N1+
ATOM   1621  NH2 ARG B  58      -7.620  29.316  42.886  1.00 21.14           N
ATOM   1622  C   ARG B  58      -9.625  24.440  37.136  1.00 19.89           C
ATOM   1623  O   ARG B  58      -8.962  24.599  36.114  1.00 20.59           O
ATOM   1624  N   GLY B  59     -10.411  23.380  37.314  1.00 19.29           N
ATOM   1625  CA  GLY B  59     -10.475  22.308  36.349  1.00 14.95           C
ATOM   1626  C   GLY B  59     -10.175  20.976  36.999  1.00 19.31           C
ATOM   1627  O   GLY B  59     -10.368  20.797  38.213  1.00 20.44           O
ATOM   1628  N   LEU B  60      -9.693  20.045  36.203  1.00 19.62           N
ATOM   1629  CA  LEU B  60      -9.557  18.671  36.648  1.00 17.33           C
ATOM   1630  CB  LEU B  60      -9.784  17.714  35.489  1.00 15.20           C
ATOM   1631  CG  LEU B  60     -10.979  18.044  34.628  1.00 17.42           C
ATOM   1632  CD1 LEU B  60     -11.013  17.076  33.457  1.00 17.75           C
ATOM   1633  CD2 LEU B  60     -12.208  17.887  35.490  1.00 18.90           C
ATOM   1634  C   LEU B  60      -8.177  18.423  37.228  1.00 19.36           C
ATOM   1635  O   LEU B  60      -7.172  18.903  36.696  1.00 19.45           O
ATOM   1636  N   ILE B  61      -8.138  17.647  38.305  1.00 17.75           N
ATOM   1637  CA  ILE B  61      -6.903  17.096  38.838  1.00 16.48           C
ATOM   1638  CB  ILE B  61      -6.510  17.797  40.161  1.00 19.51           C
ATOM   1639  CG1 ILE B  61      -5.355  17.081  40.864  1.00 20.74           C
ATOM   1640  CG2 ILE B  61      -7.704  17.966  41.084  1.00 19.20           C
ATOM   1641  CD1 ILE B  61      -4.559  18.033  41.740  1.00 25.32           C
ATOM   1642  C   ILE B  61      -7.105  15.594  39.004  1.00 15.44           C
ATOM   1643  O   ILE B  61      -8.190  15.151  39.388  1.00 18.10           O
ATOM   1644  N   LEU B  62      -6.088  14.814  38.660  1.00 13.34           N
ATOM   1645  CA  LEU B  62      -6.173  13.359  38.717  1.00 15.28           C
ATOM   1646  CB  LEU B  62      -5.122  12.733  37.791  1.00 14.10           C
ATOM   1647  CG  LEU B  62      -5.275  12.971  36.275  1.00 17.65           C
ATOM   1648  CD1 LEU B  62      -3.983  12.738  35.494  1.00 13.32           C
ATOM   1649  CD2 LEU B  62      -6.409  12.095  35.699  1.00 18.39           C
ATOM   1650  C   LEU B  62      -5.974  12.831  40.139  1.00 15.16           C
ATOM   1651  O   LEU B  62      -5.254  13.414  40.948  1.00 16.41           O
ATOM   1652  N   THR B  63      -6.613  11.707  40.437  1.00 16.43           N
ATOM   1653  CA  THR B  63      -6.359  11.024  41.697  1.00 18.45           C
ATOM   1654  CB  THR B  63      -7.495  10.065  42.034  1.00 20.26           C
ATOM   1655  OG1 THR B  63      -7.593   9.084  41.000  1.00 20.47           O
ATOM   1656  CG2 THR B  63      -8.834  10.801  42.188  1.00 15.71           C
ATOM   1657  C   THR B  63      -5.048  10.253  41.609  1.00 20.41           C
ATOM   1658  O   THR B  63      -4.393  10.210  40.569  1.00 23.18           O
ATOM   1659  N   ALA B  64      -4.655   9.620  42.710  1.00 20.29           N
ATOM   1660  CA  ALA B  64      -3.488   8.747  42.662  1.00 22.27           C
ATOM   1661  CB  ALA B  64      -3.310   8.029  43.999  1.00 19.45           C
ATOM   1662  C   ALA B  64      -3.628   7.728  41.542  1.00 24.33           C
ATOM   1663  O   ALA B  64      -2.694   7.505  40.762  1.00 23.38           O
ATOM   1664  N   LYS B  65      -4.807   7.103  41.456  1.00 21.64           N
ATOM   1665  CA  LYS B  65      -5.064   6.092  40.438  1.00 20.21           C
ATOM   1666  CB  LYS B  65      -6.427   5.448  40.691  1.00 21.34           C
ATOM   1667  CG  LYS B  65      -6.939   4.603  39.556  1.00 23.23           C
ATOM   1668  CD  LYS B  65      -8.175   3.803  39.945  1.00 23.62           C
ATOM   1669  CE  LYS B  65      -9.374   4.719  40.195  1.00 28.26           C
ATOM   1670  NZ  LYS B  65     -10.613   3.928  40.405  1.00 25.75           N1+
ATOM   1671  C   LYS B  65      -5.007   6.697  39.041  1.00 25.42           C
ATOM   1672  O   LYS B  65      -4.328   6.171  38.154  1.00 23.00           O
ATOM   1673  N   GLY B  66      -5.710   7.813  38.829  1.00 22.75           N
ATOM   1674  CA  GLY B  66      -5.739   8.415  37.511  1.00 18.80           C
ATOM   1675  C   GLY B  66      -4.390   8.943  37.082  1.00 20.46           C
ATOM   1676  O   GLY B  66      -4.077   8.948  35.890  1.00 20.10           O
ATOM   1677  N   LYS B  67      -3.576   9.391  38.043  1.00 22.49           N
ATOM   1678  CA  LYS B  67      -2.263   9.954  37.742  1.00 22.36           C
ATOM   1679  CB  LYS B  67      -1.768  10.801  38.914  1.00 19.14           C
ATOM   1680  CG  LYS B  67      -0.489  11.549  38.605  1.00 26.24           C
ATOM   1681  CD  LYS B  67      -0.174  12.629  39.642  1.00 35.75           C
ATOM   1682  CE  LYS B  67       0.739  13.699  39.039  1.00 38.32           C
ATOM   1683  NZ  LYS B  67       1.096  14.773  40.012  1.00 49.75           N1+
ATOM   1684  C   LYS B  67      -1.255   8.858  37.426  1.00 22.72           C
ATOM   1685  O   LYS B  67      -0.436   9.002  36.520  1.00 22.08           O
ATOM   1686  N   LYS B  68      -1.296   7.769  38.181  1.00 24.51           N
ATOM   1687  CA  LYS B  68      -0.489   6.602  37.862  1.00 23.57           C
ATOM   1688  CB  LYS B  68      -0.770   5.524  38.909  1.00 25.18           C
ATOM   1689  CG  LYS B  68      -0.251   4.147  38.601  1.00 34.39           C
ATOM   1690  CD  LYS B  68      -0.350   3.267  39.834  1.00 42.30           C
ATOM   1691  CE  LYS B  68      -0.514   1.801  39.462  1.00 50.73           C
ATOM   1692  NZ  LYS B  68      -1.955   1.491  39.185  1.00 49.42           N1+
ATOM   1693  C   LYS B  68      -0.769   6.114  36.439  1.00 25.43           C
ATOM   1694  O   LYS B  68       0.156   5.909  35.645  1.00 25.29           O
ATOM   1695  N   ILE B  69      -2.048   5.954  36.092  1.00 24.67           N
ATOM   1696  CA  ILE B  69      -2.424   5.547  34.743  1.00 21.55           C
ATOM   1697  CB  ILE B  69      -3.938   5.292  34.680  1.00 20.15           C
ATOM   1698  CG1 ILE B  69      -4.271   4.058  35.498  1.00 23.86           C
ATOM   1699  CG2 ILE B  69      -4.435   5.177  33.240  1.00 18.07           C
ATOM   1700  CD1 ILE B  69      -5.760   3.932  35.828  1.00 29.21           C
ATOM   1701  C   ILE B  69      -1.987   6.591  33.722  1.00 22.50           C
ATOM   1702  O   ILE B  69      -1.346   6.268  32.720  1.00 22.11           O
ATOM   1703  N   GLY B  70      -2.341   7.860  33.950  1.00 23.84           N
ATOM   1704  CA  GLY B  70      -2.019   8.897  32.980  1.00 18.85           C
ATOM   1705  C   GLY B  70      -0.525   9.057  32.756  1.00 24.08           C
ATOM   1706  O   GLY B  70      -0.086   9.346  31.642  1.00 26.08           O
ATOM   1707  N   LYS B  71       0.276   8.858  33.797  1.00 20.89           N
ATOM   1708  CA  LYS B  71       1.718   8.941  33.622  1.00 22.01           C
ATOM   1709  CB  LYS B  71       2.412   8.987  34.987  1.00 20.39           C
ATOM   1710  CG  LYS B  71       3.923   8.936  34.931  1.00 19.31           C
ATOM   1711  CD  LYS B  71       4.503   9.251  36.279  1.00 28.69           C
ATOM   1712  CE  LYS B  71       5.985   8.971  36.354  1.00 31.44           C
ATOM   1713  NZ  LYS B  71       6.224   7.666  37.059  1.00 36.40           N1+
ATOM   1714  C   LYS B  71       2.227   7.780  32.780  1.00 23.87           C
ATOM   1715  O   LYS B  71       3.111   7.963  31.931  1.00 22.24           O
ATOM   1716  N   ARG B  72       1.660   6.584  32.970  1.00 20.68           N
ATOM   1717  CA  ARG B  72       2.076   5.451  32.155  1.00 21.10           C
ATOM   1718  CB  ARG B  72       1.490   4.169  32.723  1.00 22.19           C
ATOM   1719  CG  ARG B  72       2.370   2.982  32.523  1.00 28.84           C
ATOM   1720  CD  ARG B  72       1.650   1.690  32.858  1.00 33.25           C
ATOM   1721  NE  ARG B  72       2.558   0.545  32.753  1.00 34.68           N
ATOM   1722  CZ  ARG B  72       2.204  -0.708  33.018  1.00 35.83           C
ATOM   1723  NH1 ARG B  72       0.968  -0.982  33.409  1.00 33.41           N1+
ATOM   1724  NH2 ARG B  72       3.087  -1.690  32.894  1.00 41.00           N
ATOM   1725  C   ARG B  72       1.672   5.643  30.694  1.00 24.18           C
ATOM   1726  O   ARG B  72       2.439   5.312  29.782  1.00 22.19           O
ATOM   1727  N   LEU B  73       0.492   6.222  30.455  1.00 23.63           N
ATOM   1728  CA  LEU B  73       0.032   6.447  29.091  1.00 23.84           C
ATOM   1729  CB  LEU B  73      -1.399   6.971  29.106  1.00 22.17           C
ATOM   1730  CG  LEU B  73      -2.402   5.994  29.690  1.00 23.93           C
ATOM   1731  CD1 LEU B  73      -3.728   6.706  29.885  1.00 24.03           C
ATOM   1732  CD2 LEU B  73      -2.544   4.776  28.768  1.00 26.41           C
ATOM   1733  C   LEU B  73       0.936   7.417  28.349  1.00 22.59           C
ATOM   1734  O   LEU B  73       1.262   7.195  27.180  1.00 27.49           O
ATOM   1735  N   VAL B  74       1.320   8.514  28.997  1.00 21.51           N
ATOM   1736  CA  VAL B  74       2.196   9.490  28.358  1.00 24.27           C
ATOM   1737  CB  VAL B  74       2.355  10.737  29.253  1.00 25.28           C
ATOM   1738  CG1 VAL B  74       3.427  11.664  28.707  1.00 17.98           C
ATOM   1739  CG2 VAL B  74       1.021  11.480  29.356  1.00 26.14           C
ATOM   1740  C   VAL B  74       3.538   8.854  28.033  1.00 24.75           C
ATOM   1741  O   VAL B  74       4.103   9.077  26.958  1.00 22.56           O
ATOM   1742  N   TYR B  75       4.058   8.042  28.957  1.00 22.98           N
ATOM   1743  CA  TYR B  75       5.273   7.295  28.684  1.00 24.76           C
ATOM   1744  CB  TYR B  75       5.640   6.443  29.891  1.00 22.34           C
ATOM   1745  CG  TYR B  75       6.791   5.509  29.623  1.00 28.79           C
ATOM   1746  CD1 TYR B  75       8.105   5.967  29.636  1.00 28.98           C
ATOM   1747  CE1 TYR B  75       9.166   5.109  29.393  1.00 27.51           C
ATOM   1748  CZ  TYR B  75       8.915   3.781  29.134  1.00 33.76           C
ATOM   1749  OH  TYR B  75       9.957   2.910  28.895  1.00 43.02           O
ATOM   1750  CE2 TYR B  75       7.619   3.302  29.120  1.00 32.18           C
ATOM   1751  CD2 TYR B  75       6.569   4.166  29.354  1.00 31.32           C
ATOM   1752  C   TYR B  75       5.122   6.420  27.444  1.00 29.35           C
ATOM   1753  O   TYR B  75       6.039   6.346  26.615  1.00 28.39           O
ATOM   1754  N   ARG B  76       3.970   5.755  27.297  1.00 25.46           N
ATOM   1755  CA  ARG B  76       3.747   4.884  26.147  1.00 25.36           C
ATOM   1756  CB  ARG B  76       2.431   4.129  26.302  1.00 24.46           C
ATOM   1757  CG  ARG B  76       2.082   3.295  25.098  1.00 22.03           C
ATOM   1758  CD  ARG B  76       0.873   2.435  25.367  1.00 28.07           C
ATOM   1759  NE  ARG B  76      -0.380   3.190  25.285  1.00 29.48           N
ATOM   1760  CZ  ARG B  76      -1.548   2.726  25.721  1.00 28.18           C
ATOM   1761  NH1 ARG B  76      -1.619   1.517  26.279  1.00 27.48           N1+
ATOM   1762  NH2 ARG B  76      -2.643   3.459  25.590  1.00 26.45           N
ATOM   1763  C   ARG B  76       3.739   5.671  24.845  1.00 23.77           C
ATOM   1764  O   ARG B  76       4.363   5.269  23.861  1.00 22.77           O
ATOM   1765  N   HIS B  77       3.010   6.782  24.814  1.00 27.22           N
ATOM   1766  CA  HIS B  77       2.963   7.599  23.606  1.00 26.45           C
ATOM   1767  CB  HIS B  77       1.986   8.762  23.803  1.00 21.66           C
ATOM   1768  CG  HIS B  77       1.937   9.717  22.656  1.00 22.96           C
ATOM   1769  ND1 HIS B  77       0.843   9.828  21.829  1.00 30.26           N
ATOM   1770  CE1 HIS B  77       1.080  10.740  20.904  1.00 30.80           C
ATOM   1771  NE2 HIS B  77       2.288  11.233  21.106  1.00 31.72           N
ATOM   1772  CD2 HIS B  77       2.843  10.614  22.198  1.00 26.81           C
ATOM   1773  C   HIS B  77       4.353   8.113  23.243  1.00 26.82           C
ATOM   1774  O   HIS B  77       4.745   8.086  22.070  1.00 27.77           O
ATOM   1775  N   ASP B  78       5.115   8.576  24.239  1.00 25.59           N
ATOM   1776  CA  ASP B  78       6.424   9.171  23.970  1.00 25.93           C
ATOM   1777  CB  ASP B  78       6.928   9.942  25.191  1.00 22.45           C
ATOM   1778  CG  ASP B  78       6.117  11.221  25.451  1.00 30.29           C
ATOM   1779  OD1 ASP B  78       5.226  11.550  24.632  1.00 29.63           O
ATOM   1780  OD2 ASP B  78       6.372  11.897  26.467  1.00 34.42           O1-
ATOM   1781  C   ASP B  78       7.439   8.118  23.562  1.00 26.17           C
ATOM   1782  O   ASP B  78       8.273   8.361  22.686  1.00 26.55           O
ATOM   1783  N   LEU B  79       7.379   6.940  24.177  1.00 24.35           N
ATOM   1784  CA  LEU B  79       8.301   5.885  23.790  1.00 24.14           C
ATOM   1785  CB  LEU B  79       8.212   4.732  24.781  1.00 22.97           C
ATOM   1786  CG  LEU B  79       9.154   3.589  24.452  1.00 29.39           C
ATOM   1787  CD1 LEU B  79      10.544   3.920  24.972  1.00 32.11           C
ATOM   1788  CD2 LEU B  79       8.658   2.311  25.070  1.00 23.55           C
ATOM   1789  C   LEU B  79       8.036   5.427  22.353  1.00 28.53           C
ATOM   1790  O   LEU B  79       8.972   5.274  21.559  1.00 26.36           O
ATOM   1791  N   LEU B  80       6.767   5.225  21.988  1.00 21.49           N
ATOM   1792  CA  LEU B  80       6.459   4.800  20.627  1.00 25.52           C
ATOM   1793  CB  LEU B  80       4.961   4.494  20.481  1.00 25.36           C
ATOM   1794  CG  LEU B  80       4.504   3.343  21.374  1.00 25.99           C
ATOM   1795  CD1 LEU B  80       2.997   3.166  21.378  1.00 22.27           C
ATOM   1796  CD2 LEU B  80       5.215   2.059  20.968  1.00 22.71           C
ATOM   1797  C   LEU B  80       6.889   5.855  19.614  1.00 26.87           C
ATOM   1798  O   LEU B  80       7.426   5.527  18.551  1.00 26.12           O
ATOM   1799  N   GLU B  81       6.660   7.125  19.935  1.00 25.78           N
ATOM   1800  CA  GLU B  81       7.081   8.200  19.049  1.00 26.95           C
ATOM   1801  CB  GLU B  81       6.615   9.533  19.631  1.00 29.90           C
ATOM   1802  CG  GLU B  81       6.674  10.678  18.658  1.00 42.77           C
ATOM   1803  CD  GLU B  81       5.859  11.886  19.091  1.00 51.91           C
ATOM   1804  OE1 GLU B  81       4.824  11.711  19.783  1.00 46.01           O
ATOM   1805  OE2 GLU B  81       6.262  13.016  18.720  1.00 56.83           O1-
ATOM   1806  C   GLU B  81       8.592   8.177  18.836  1.00 28.20           C
ATOM   1807  O   GLU B  81       9.066   8.278  17.700  1.00 29.71           O
ATOM   1808  N   ASP B  82       9.364   8.026  19.912  1.00 26.05           N
ATOM   1809  CA  ASP B  82      10.811   7.905  19.774  1.00 29.04           C
ATOM   1810  CB  ASP B  82      11.480   7.821  21.147  1.00 29.47           C
ATOM   1811  CG  ASP B  82      11.394   9.114  21.901  1.00 39.91           C
ATOM   1812  OD1 ASP B  82      11.032  10.138  21.265  1.00 42.42           O
ATOM   1813  OD2 ASP B  82      11.686   9.104  23.119  1.00 42.33           O1-
ATOM   1814  C   ASP B  82      11.184   6.685  18.955  1.00 25.88           C
ATOM   1815  O   ASP B  82      12.092   6.746  18.121  1.00 25.35           O
ATOM   1816  N   PHE B  83      10.507   5.565  19.203  1.00 27.13           N
ATOM   1817  CA  PHE B  83      10.789   4.330  18.483  1.00 25.30           C
ATOM   1818  CB  PHE B  83       9.888   3.216  19.022  1.00 24.43           C
ATOM   1819  CG  PHE B  83       9.785   2.019  18.122  1.00 25.41           C
ATOM   1820  CD1 PHE B  83      10.857   1.154  17.965  1.00 25.89           C
ATOM   1821  CE1 PHE B  83      10.757   0.051  17.126  1.00 27.11           C
ATOM   1822  CZ  PHE B  83       9.564  -0.193  16.457  1.00 26.27           C
ATOM   1823  CD2 PHE B  83       8.607   1.751  17.446  1.00 22.41           C
ATOM   1824  CE2 PHE B  83       8.500   0.667  16.615  1.00 22.02           C
ATOM   1825  C   PHE B  83      10.616   4.528  16.985  1.00 25.28           C
ATOM   1826  O   PHE B  83      11.501   4.172  16.196  1.00 25.06           O
ATOM   1827  N   LEU B  84       9.514   5.163  16.575  1.00 23.84           N
ATOM   1828  CA  LEU B  84       9.269   5.350  15.149  1.00 26.17           C
ATOM   1829  CB  LEU B  84       7.828   5.791  14.905  1.00 24.36           C
ATOM   1830  CG  LEU B  84       6.745   4.830  15.388  1.00 28.49           C
ATOM   1831  CD1 LEU B  84       5.370   5.350  15.037  1.00 30.63           C
ATOM   1832  CD2 LEU B  84       6.939   3.426  14.844  1.00 25.26           C
ATOM   1833  C   LEU B  84      10.236   6.355  14.540  1.00 26.82           C
ATOM   1834  O   LEU B  84      10.658   6.191  13.393  1.00 28.11           O
ATOM   1835  N   LYS B  85      10.564   7.429  15.265  1.00 31.62           N
ATOM   1836  CA  LYS B  85      11.551   8.371  14.744  1.00 30.15           C
ATOM   1837  CB  LYS B  85      11.793   9.507  15.740  1.00 29.62           C
ATOM   1838  CG  LYS B  85      10.688  10.547  15.821  1.00 37.12           C
ATOM   1839  CD  LYS B  85      10.949  11.563  16.951  1.00 48.50           C
ATOM   1840  CE  LYS B  85       9.806  12.579  17.088  1.00 55.06           C
ATOM   1841  NZ  LYS B  85       9.691  13.129  18.481  1.00 56.89           N1+
ATOM   1842  C   LYS B  85      12.851   7.648  14.459  1.00 27.83           C
ATOM   1843  O   LYS B  85      13.431   7.783  13.382  1.00 29.72           O
ATOM   1844  N   MET B  86      13.244   6.789  15.386  1.00 28.85           N
ATOM   1845  CA  MET B  86      14.560   6.168  15.413  1.00 30.75           C
ATOM   1846  CB  MET B  86      14.708   5.514  16.778  1.00 23.29           C
ATOM   1847  CG  MET B  86      15.930   4.788  17.038  1.00 25.10           C
ATOM   1848  SD  MET B  86      15.755   4.275  18.741  1.00 45.63           S
ATOM   1849  CE  MET B  86      16.351   5.734  19.615  1.00 32.50           C
ATOM   1850  C   MET B  86      14.754   5.159  14.278  1.00 32.42           C
ATOM   1851  O   MET B  86      15.859   5.028  13.736  1.00 29.63           O
ATOM   1852  N   ILE B  87      13.703   4.417  13.920  1.00 28.46           N
ATOM   1853  CA  ILE B  87      13.789   3.510  12.785  1.00 25.52           C
ATOM   1854  CB  ILE B  87      12.910   2.276  13.041  1.00 24.47           C
ATOM   1855  CG1 ILE B  87      11.433   2.649  12.851  1.00 25.10           C
ATOM   1856  CG2 ILE B  87      13.194   1.734  14.435  1.00 19.81           C
ATOM   1857  CD1 ILE B  87      10.498   1.483  13.011  1.00 27.28           C
ATOM   1858  C   ILE B  87      13.409   4.188  11.471  1.00 26.11           C
ATOM   1859  O   ILE B  87      13.320   3.520  10.435  1.00 25.26           O
ATOM   1860  N   GLY B  88      13.166   5.492  11.485  1.00 27.24           N
ATOM   1861  CA  GLY B  88      13.140   6.273  10.265  1.00 26.99           C
ATOM   1862  C   GLY B  88      11.798   6.461   9.598  1.00 26.17           C
ATOM   1863  O   GLY B  88      11.767   6.803   8.416  1.00 27.85           O
ATOM   1864  N   VAL B  89      10.687   6.242  10.301  1.00 28.31           N
ATOM   1865  CA  VAL B  89       9.383   6.520   9.709  1.00 33.47           C
ATOM   1866  CB  VAL B  89       8.254   6.077  10.654  1.00 34.04           C
ATOM   1867  CG1 VAL B  89       6.894   6.425  10.073  1.00 39.34           C
ATOM   1868  CG2 VAL B  89       8.350   4.592  10.906  1.00 30.40           C
ATOM   1869  C   VAL B  89       9.277   8.001   9.373  1.00 34.50           C
ATOM   1870  O   VAL B  89       9.786   8.865  10.102  1.00 31.57           O
ATOM   1871  N   ASP B  90       8.640   8.294   8.239  1.00 41.27           N
ATOM   1872  CA  ASP B  90       8.430   9.672   7.814  1.00 49.31           C
ATOM   1873  CB  ASP B  90       7.575   9.712   6.539  1.00 55.06           C
ATOM   1874  CG  ASP B  90       7.448  11.121   5.948  1.00 65.25           C
ATOM   1875  OD1 ASP B  90       7.550  12.123   6.696  1.00 66.05           O
ATOM   1876  OD2 ASP B  90       7.228  11.232   4.721  1.00 69.29           O1-
ATOM   1877  C   ASP B  90       7.757  10.472   8.922  1.00 51.86           C
ATOM   1878  O   ASP B  90       6.819   9.999   9.575  1.00 48.10           O
ATOM   1879  N   SER B  91       8.250  11.700   9.122  1.00 51.10           N
ATOM   1880  CA  SER B  91       7.679  12.597  10.118  1.00 56.63           C
ATOM   1881  CB  SER B  91       8.487  13.888  10.184  1.00 54.59           C
ATOM   1882  OG  SER B  91       8.156  14.715   9.081  1.00 64.34           O
ATOM   1883  C   SER B  91       6.217  12.926   9.833  1.00 62.73           C
ATOM   1884  O   SER B  91       5.529  13.440  10.721  1.00 64.68           O
ATOM   1885  N   ASP B  92       5.728  12.651   8.618  1.00 62.10           N
ATOM   1886  CA  ASP B  92       4.312  12.833   8.320  1.00 63.49           C
ATOM   1887  CB  ASP B  92       4.104  13.031   6.816  1.00 65.24           C
ATOM   1888  CG  ASP B  92       4.701  14.340   6.310  1.00 74.46           C
ATOM   1889  OD1 ASP B  92       5.144  15.153   7.153  1.00 71.24           O1-
ATOM   1890  OD2 ASP B  92       4.712  14.564   5.076  1.00 75.35           O
ATOM   1891  C   ASP B  92       3.450  11.673   8.805  1.00 64.47           C
ATOM   1892  O   ASP B  92       2.244  11.859   9.000  1.00 65.92           O
ATOM   1893  N   HIS B  93       4.031  10.493   9.013  1.00 55.67           N
ATOM   1894  CA  HIS B  93       3.280   9.322   9.433  1.00 51.31           C
ATOM   1895  CB  HIS B  93       3.845   8.063   8.767  1.00 55.10           C
ATOM   1896  CG  HIS B  93       3.516   7.932   7.314  1.00 57.13           C
ATOM   1897  ND1 HIS B  93       4.369   8.355   6.315  1.00 62.00           N
ATOM   1898  CE1 HIS B  93       3.826   8.102   5.137  1.00 57.57           C
ATOM   1899  NE2 HIS B  93       2.656   7.520   5.337  1.00 59.07           N
ATOM   1900  CD2 HIS B  93       2.441   7.396   6.689  1.00 57.56           C
ATOM   1901  C   HIS B  93       3.274   9.103  10.944  1.00 54.93           C
ATOM   1902  O   HIS B  93       2.626   8.156  11.402  1.00 57.23           O
ATOM   1903  N   ILE B  94       3.958   9.939  11.733  1.00 49.51           N
ATOM   1904  CA  ILE B  94       4.372   9.504  13.066  1.00 43.89           C
ATOM   1905  CB  ILE B  94       5.626  10.262  13.525  1.00 45.82           C
ATOM   1906  CG1 ILE B  94       6.831   9.747  12.747  1.00 45.17           C
ATOM   1907  CG2 ILE B  94       5.860  10.064  15.024  1.00 37.48           C
ATOM   1908  CD1 ILE B  94       8.140   9.986  13.440  1.00 41.75           C
ATOM   1909  C   ILE B  94       3.243   9.627  14.080  1.00 46.75           C
ATOM   1910  O   ILE B  94       2.926   8.658  14.783  1.00 47.11           O
ATOM   1911  N   TYR B  95       2.643  10.815  14.202  1.00 53.14           N
ATOM   1912  CA  TYR B  95       1.584  10.997  15.194  1.00 45.96           C
ATOM   1913  CB  TYR B  95       1.087  12.448  15.199  1.00 49.83           C
ATOM   1914  CG  TYR B  95       0.198  12.777  16.390  1.00 54.19           C
ATOM   1915  CD1 TYR B  95       0.741  12.918  17.667  1.00 54.50           C
ATOM   1916  CE1 TYR B  95      -0.063  13.207  18.771  1.00 51.10           C
ATOM   1917  CZ  TYR B  95      -1.429  13.357  18.605  1.00 56.87           C
ATOM   1918  OH  TYR B  95      -2.216  13.637  19.706  1.00 59.11           O
ATOM   1919  CE2 TYR B  95      -1.999  13.226  17.344  1.00 52.49           C
ATOM   1920  CD2 TYR B  95      -1.183  12.933  16.244  1.00 51.69           C
ATOM   1921  C   TYR B  95       0.431  10.034  14.944  1.00 43.35           C
ATOM   1922  O   TYR B  95      -0.098   9.434  15.886  1.00 43.90           O
ATOM   1923  N   GLU B  96       0.056   9.839  13.678  1.00 43.81           N
ATOM   1924  CA  GLU B  96      -1.101   9.000  13.372  1.00 52.70           C
ATOM   1925  CB  GLU B  96      -1.608   9.273  11.949  1.00 53.19           C
ATOM   1926  CG  GLU B  96      -0.585   9.081  10.827  1.00 60.10           C
ATOM   1927  CD  GLU B  96      -0.640   7.694  10.187  1.00 64.05           C
ATOM   1928  OE1 GLU B  96       0.416   7.222   9.697  1.00 61.94           O
ATOM   1929  OE2 GLU B  96      -1.736   7.084  10.167  1.00 65.92           O1-
ATOM   1930  C   GLU B  96      -0.787   7.521  13.557  1.00 51.22           C
ATOM   1931  O   GLU B  96      -1.661   6.748  13.971  1.00 50.06           O
ATOM   1932  N   ASP B  97       0.443   7.099  13.244  1.00 50.37           N
ATOM   1933  CA  ASP B  97       0.844   5.735  13.579  1.00 47.07           C
ATOM   1934  CB  ASP B  97       2.247   5.432  13.044  1.00 46.64           C
ATOM   1935  CG  ASP B  97       2.242   4.888  11.610  1.00 45.07           C
ATOM   1936  OD1 ASP B  97       1.168   4.547  11.069  1.00 48.66           O1-
ATOM   1937  OD2 ASP B  97       3.333   4.784  11.020  1.00 46.19           O
ATOM   1938  C   ASP B  97       0.785   5.520  15.085  1.00 42.36           C
ATOM   1939  O   ASP B  97       0.187   4.548  15.559  1.00 44.00           O
ATOM   1940  N   VAL B  98       1.367   6.445  15.857  1.00 38.79           N
ATOM   1941  CA  VAL B  98       1.404   6.299  17.312  1.00 35.87           C
ATOM   1942  CB  VAL B  98       2.234   7.422  17.956  1.00 37.13           C
ATOM   1943  CG1 VAL B  98       2.052   7.396  19.475  1.00 31.67           C
ATOM   1944  CG2 VAL B  98       3.688   7.291  17.597  1.00 36.46           C
ATOM   1945  C   VAL B  98      -0.003   6.276  17.891  1.00 39.03           C
ATOM   1946  O   VAL B  98      -0.336   5.420  18.718  1.00 38.56           O
ATOM   1947  N   GLU B  99      -0.834   7.250  17.513  1.00 41.56           N
ATOM   1948  CA  GLU B  99      -2.208   7.230  18.000  1.00 40.84           C
ATOM   1949  CB  GLU B  99      -2.969   8.474  17.523  1.00 41.52           C
ATOM   1950  CG  GLU B  99      -2.812   9.703  18.448  1.00 48.66           C
ATOM   1951  CD  GLU B  99      -3.907   9.806  19.528  1.00 58.92           C
ATOM   1952  OE1 GLU B  99      -5.110   9.884  19.172  1.00 54.70           O
ATOM   1953  OE2 GLU B  99      -3.557   9.803  20.737  1.00 52.36           O1-
ATOM   1954  C   GLU B  99      -2.914   5.945  17.578  1.00 42.72           C
ATOM   1955  O   GLU B  99      -3.795   5.461  18.295  1.00 42.07           O
ATOM   1956  N   GLY B 100      -2.509   5.354  16.453  1.00 39.01           N
ATOM   1957  CA  GLY B 100      -3.032   4.065  16.042  1.00 41.19           C
ATOM   1958  C   GLY B 100      -2.692   2.916  16.980  1.00 45.27           C
ATOM   1959  O   GLY B 100      -3.564   2.406  17.700  1.00 44.02           O
ATOM   1960  N   ILE B 101      -1.415   2.524  17.004  1.00 33.66           N
ATOM   1961  CA  ILE B 101      -1.005   1.311  17.700  1.00 34.36           C
ATOM   1962  CB  ILE B 101       0.420   0.918  17.281  1.00 33.36           C
ATOM   1963  CG1 ILE B 101       1.315   2.152  17.359  1.00 32.55           C
ATOM   1964  CG2 ILE B 101       0.419   0.372  15.874  1.00 38.94           C
ATOM   1965  CD1 ILE B 101       2.702   1.859  17.743  1.00 38.65           C
ATOM   1966  C   ILE B 101      -1.058   1.429  19.210  1.00 28.30           C
ATOM   1967  O   ILE B 101      -1.087   0.404  19.894  1.00 31.45           O
ATOM   1968  N   GLU B 102      -1.049   2.636  19.767  1.00 29.47           N
ATOM   1969  CA  GLU B 102      -0.846   2.741  21.210  1.00 30.71           C
ATOM   1970  CB  GLU B 102      -0.775   4.207  21.645  1.00 30.68           C
ATOM   1971  CG  GLU B 102      -2.112   4.900  21.751  1.00 35.20           C
ATOM   1972  CD  GLU B 102      -1.980   6.364  22.124  1.00 38.83           C
ATOM   1973  OE1 GLU B 102      -1.014   6.711  22.840  1.00 34.69           O
ATOM   1974  OE2 GLU B 102      -2.851   7.163  21.708  1.00 41.41           O1-
ATOM   1975  C   GLU B 102      -1.916   1.994  21.998  1.00 29.01           C
ATOM   1976  O   GLU B 102      -1.631   1.498  23.091  1.00 30.00           O
ATOM   1977  N   HIS B 103      -3.130   1.853  21.464  1.00 26.01           N
ATOM   1978  CA  HIS B 103      -4.137   1.071  22.171  1.00 29.57           C
ATOM   1979  CB  HIS B 103      -5.537   1.640  21.899  1.00 23.67           C
ATOM   1980  CG  HIS B 103      -5.655   3.091  22.247  1.00 30.31           C
ATOM   1981  ND1 HIS B 103      -5.627   3.548  23.547  1.00 28.39           N
ATOM   1982  CE1 HIS B 103      -5.708   4.866  23.550  1.00 30.07           C
ATOM   1983  NE2 HIS B 103      -5.778   5.279  22.300  1.00 33.13           N
ATOM   1984  CD2 HIS B 103      -5.750   4.191  21.464  1.00 28.50           C
ATOM   1985  C   HIS B 103      -4.084  -0.420  21.834  1.00 32.85           C
ATOM   1986  O   HIS B 103      -4.913  -1.188  22.333  1.00 32.78           O
ATOM   1987  N   HIS B 104      -3.109  -0.865  21.044  1.00 28.35           N
ATOM   1988  CA  HIS B 104      -3.147  -2.234  20.551  1.00 31.26           C
ATOM   1989  CB  HIS B 104      -3.514  -2.243  19.074  1.00 30.92           C
ATOM   1990  CG  HIS B 104      -4.839  -1.614  18.818  1.00 39.48           C
ATOM   1991  ND1 HIS B 104      -4.981  -0.416  18.152  1.00 40.34           N
ATOM   1992  CE1 HIS B 104      -6.260  -0.089  18.114  1.00 41.89           C
ATOM   1993  NE2 HIS B 104      -6.948  -1.019  18.752  1.00 45.73           N
ATOM   1994  CD2 HIS B 104      -6.081  -1.975  19.219  1.00 39.29           C
ATOM   1995  C   HIS B 104      -1.850  -2.984  20.797  1.00 31.06           C
ATOM   1996  O   HIS B 104      -1.576  -3.982  20.123  1.00 34.07           O
ATOM   1997  N   LEU B 105      -1.067  -2.554  21.767  1.00 28.46           N
ATOM   1998  CA  LEU B 105       0.133  -3.268  22.155  1.00 26.44           C
ATOM   1999  CB  LEU B 105       1.380  -2.459  21.836  1.00 22.52           C
ATOM   2000  CG  LEU B 105       1.771  -2.478  20.373  1.00 21.86           C
ATOM   2001  CD1 LEU B 105       2.876  -1.459  20.122  1.00 19.46           C
ATOM   2002  CD2 LEU B 105       2.238  -3.884  20.078  1.00 23.99           C
ATOM   2003  C   LEU B 105       0.074  -3.551  23.637  1.00 23.39           C
ATOM   2004  O   LEU B 105      -0.267  -2.664  24.424  1.00 27.75           O
ATOM   2005  N   SER B 106       0.410  -4.777  24.020  1.00 22.57           N
ATOM   2006  CA  SER B 106       0.517  -5.080  25.439  1.00 24.32           C
ATOM   2007  CB  SER B 106       0.830  -6.561  25.660  1.00 23.47           C
ATOM   2008  OG  SER B 106       2.054  -6.910  25.035  1.00 24.46           O
ATOM   2009  C   SER B 106       1.603  -4.218  26.085  1.00 25.26           C
ATOM   2010  O   SER B 106       2.497  -3.692  25.417  1.00 22.90           O
ATOM   2011  N   TRP B 107       1.504  -4.072  27.408  1.00 24.93           N
ATOM   2012  CA  TRP B 107       2.562  -3.415  28.166  1.00 25.51           C
ATOM   2013  CB  TRP B 107       2.120  -3.250  29.623  1.00 26.10           C
ATOM   2014  CG  TRP B 107       1.083  -2.223  29.678  1.00 30.53           C
ATOM   2015  CD1 TRP B 107      -0.260  -2.407  29.852  1.00 27.38           C
ATOM   2016  NE1 TRP B 107      -0.910  -1.192  29.791  1.00 31.05           N
ATOM   2017  CE2 TRP B 107       0.011  -0.204  29.550  1.00 28.99           C
ATOM   2018  CD2 TRP B 107       1.278  -0.821  29.457  1.00 30.21           C
ATOM   2019  CE3 TRP B 107       2.407  -0.026  29.219  1.00 23.77           C
ATOM   2020  CZ3 TRP B 107       2.240   1.340  29.074  1.00 26.08           C
ATOM   2021  CH2 TRP B 107       0.964   1.928  29.164  1.00 28.24           C
ATOM   2022  CZ2 TRP B 107      -0.161   1.173  29.402  1.00 27.06           C
ATOM   2023  C   TRP B 107       3.866  -4.180  28.077  1.00 23.98           C
ATOM   2024  O   TRP B 107       4.942  -3.575  28.117  1.00 26.94           O
ATOM   2025  N   ASP B 108       3.790  -5.506  27.961  1.00 25.22           N
ATOM   2026  CA  ASP B 108       4.978  -6.311  27.708  1.00 24.68           C
ATOM   2027  CB  ASP B 108       4.568  -7.785  27.567  1.00 23.29           C
ATOM   2028  CG  ASP B 108       5.754  -8.728  27.378  1.00 28.19           C
ATOM   2029  OD1 ASP B 108       6.859  -8.480  27.884  1.00 31.47           O1-
ATOM   2030  OD2 ASP B 108       5.577  -9.762  26.721  1.00 33.44           O
ATOM   2031  C   ASP B 108       5.717  -5.795  26.475  1.00 24.62           C
ATOM   2032  O   ASP B 108       6.930  -5.574  26.515  1.00 27.04           O
ATOM   2033  N   ALA B 109       4.989  -5.536  25.385  1.00 22.25           N
ATOM   2034  CA  ALA B 109       5.649  -5.085  24.162  1.00 22.18           C
ATOM   2035  CB  ALA B 109       4.680  -5.171  22.982  1.00 19.88           C
ATOM   2036  C   ALA B 109       6.198  -3.670  24.310  1.00 24.71           C
ATOM   2037  O   ALA B 109       7.259  -3.343  23.753  1.00 24.34           O
ATOM   2038  N   ILE B 110       5.480  -2.814  25.042  1.00 24.86           N
ATOM   2039  CA  ILE B 110       5.956  -1.461  25.317  1.00 22.19           C
ATOM   2040  CB  ILE B 110       4.891  -0.666  26.098  1.00 23.91           C
ATOM   2041  CG1 ILE B 110       3.628  -0.538  25.261  1.00 20.12           C
ATOM   2042  CG2 ILE B 110       5.408   0.731  26.478  1.00 21.80           C
ATOM   2043  CD1 ILE B 110       3.848   0.215  24.005  1.00 20.20           C
ATOM   2044  C   ILE B 110       7.283  -1.505  26.061  1.00 22.15           C
ATOM   2045  O   ILE B 110       8.225  -0.782  25.711  1.00 26.69           O
ATOM   2046  N   ASP B 111       7.387  -2.363  27.082  1.00 21.45           N
ATOM   2047  CA  ASP B 111       8.649  -2.520  27.808  1.00 21.72           C
ATOM   2048  CB  ASP B 111       8.471  -3.495  28.967  1.00 26.67           C
ATOM   2049  CG  ASP B 111       7.557  -2.959  30.051  1.00 31.55           C
ATOM   2050  OD1 ASP B 111       7.329  -1.731  30.107  1.00 32.02           O
ATOM   2051  OD2 ASP B 111       7.051  -3.778  30.843  1.00 37.90           O1-
ATOM   2052  C   ASP B 111       9.773  -2.994  26.891  1.00 24.53           C
ATOM   2053  O   ASP B 111      10.885  -2.461  26.935  1.00 26.13           O
ATOM   2054  N   ARG B 112       9.503  -3.996  26.044  1.00 24.70           N
ATOM   2055  CA  ARG B 112      10.538  -4.498  25.146  1.00 24.44           C
ATOM   2056  CB  ARG B 112      10.058  -5.768  24.461  1.00 21.70           C
ATOM   2057  CG  ARG B 112       9.667  -6.830  25.447  1.00 23.45           C
ATOM   2058  CD  ARG B 112      10.876  -7.409  26.163  1.00 25.41           C
ATOM   2059  NE  ARG B 112      11.324  -6.606  27.297  1.00 28.67           N
ATOM   2060  CZ  ARG B 112      10.727  -6.595  28.486  1.00 31.12           C
ATOM   2061  NH1 ARG B 112       9.637  -7.327  28.697  1.00 25.64           N1+
ATOM   2062  NH2 ARG B 112      11.207  -5.835  29.462  1.00 32.68           N
ATOM   2063  C   ARG B 112      10.946  -3.448  24.123  1.00 21.39           C
ATOM   2064  O   ARG B 112      12.122  -3.342  23.759  1.00 21.72           O
ATOM   2065  N   ILE B 113       9.994  -2.654  23.651  1.00 21.31           N
ATOM   2066  CA  ILE B 113      10.377  -1.551  22.784  1.00 21.25           C
ATOM   2067  CB  ILE B 113       9.116  -0.900  22.188  1.00 21.67           C
ATOM   2068  CG1 ILE B 113       8.552  -1.839  21.119  1.00 21.32           C
ATOM   2069  CG2 ILE B 113       9.409   0.503  21.630  1.00 18.15           C
ATOM   2070  CD1 ILE B 113       7.190  -1.444  20.573  1.00 23.64           C
ATOM   2071  C   ILE B 113      11.256  -0.570  23.543  1.00 23.73           C
ATOM   2072  O   ILE B 113      12.183   0.020  22.968  1.00 22.01           O
ATOM   2073  N   GLY B 114      11.005  -0.400  24.848  1.00 26.04           N
ATOM   2074  CA  GLY B 114      11.883   0.429  25.661  1.00 20.80           C
ATOM   2075  C   GLY B 114      13.292  -0.124  25.731  1.00 20.49           C
ATOM   2076  O   GLY B 114      14.265   0.615  25.598  1.00 22.11           O
ATOM   2077  N   ASP B 115      13.422  -1.438  25.919  1.00 22.27           N
ATOM   2078  CA  ASP B 115      14.737  -2.067  25.829  1.00 23.29           C
ATOM   2079  CB  ASP B 115      14.607  -3.570  26.067  1.00 24.14           C
ATOM   2080  CG  ASP B 115      14.223  -3.900  27.501  1.00 32.22           C
ATOM   2081  OD1 ASP B 115      14.467  -3.038  28.367  1.00 36.09           O1-
ATOM   2082  OD2 ASP B 115      13.700  -5.013  27.776  1.00 30.16           O
ATOM   2083  C   ASP B 115      15.391  -1.785  24.478  1.00 24.21           C
ATOM   2084  O   ASP B 115      16.598  -1.524  24.400  1.00 23.42           O
ATOM   2085  N   LEU B 116      14.601  -1.820  23.401  1.00 22.49           N
ATOM   2086  CA  LEU B 116      15.136  -1.562  22.070  1.00 20.74           C
ATOM   2087  CB  LEU B 116      14.072  -1.872  21.024  1.00 20.65           C
ATOM   2088  CG  LEU B 116      14.461  -1.725  19.560  1.00 23.43           C
ATOM   2089  CD1 LEU B 116      15.528  -2.748  19.173  1.00 18.73           C
ATOM   2090  CD2 LEU B 116      13.213  -1.843  18.695  1.00 24.78           C
ATOM   2091  C   LEU B 116      15.630  -0.125  21.925  1.00 22.26           C
ATOM   2092  O   LEU B 116      16.711   0.105  21.369  1.00 23.14           O
ATOM   2093  N   VAL B 117      14.854   0.855  22.404  1.00 23.72           N
ATOM   2094  CA  VAL B 117      15.282   2.254  22.328  1.00 23.00           C
ATOM   2095  CB  VAL B 117      14.141   3.188  22.768  1.00 24.24           C
ATOM   2096  CG1 VAL B 117      14.674   4.580  23.035  1.00 25.68           C
ATOM   2097  CG2 VAL B 117      13.046   3.244  21.703  1.00 22.52           C
ATOM   2098  C   VAL B 117      16.544   2.477  23.157  1.00 23.87           C
ATOM   2099  O   VAL B 117      17.473   3.170  22.728  1.00 23.47           O
ATOM   2100  N   GLN B 118      16.605   1.881  24.348  1.00 21.39           N
ATOM   2101  CA  GLN B 118      17.805   1.972  25.173  1.00 22.95           C
ATOM   2102  CB  GLN B 118      17.563   1.279  26.514  1.00 22.64           C
ATOM   2103  CG  GLN B 118      18.779   1.235  27.426  1.00 30.87           C
ATOM   2104  CD  GLN B 118      18.517   0.474  28.712  1.00 34.32           C
ATOM   2105  OE1 GLN B 118      17.368   0.225  29.077  1.00 39.12           O
ATOM   2106  NE2 GLN B 118      19.584   0.078  29.394  1.00 30.57           N
ATOM   2107  C   GLN B 118      19.020   1.370  24.467  1.00 25.39           C
ATOM   2108  O   GLN B 118      20.122   1.935  24.525  1.00 23.40           O
ATOM   2109  N   TYR B 119      18.837   0.222  23.803  1.00 23.13           N
ATOM   2110  CA  TYR B 119      19.911  -0.378  23.005  1.00 24.05           C
ATOM   2111  CB  TYR B 119      19.388  -1.641  22.284  1.00 24.31           C
ATOM   2112  CG  TYR B 119      20.254  -2.132  21.128  1.00 20.62           C
ATOM   2113  CD1 TYR B 119      21.286  -3.039  21.329  1.00 20.10           C
ATOM   2114  CE1 TYR B 119      22.075  -3.478  20.286  1.00 18.18           C
ATOM   2115  CZ  TYR B 119      21.836  -3.016  19.006  1.00 21.94           C
ATOM   2116  OH  TYR B 119      22.611  -3.423  17.934  1.00 16.78           O
ATOM   2117  CE2 TYR B 119      20.809  -2.128  18.779  1.00 22.57           C
ATOM   2118  CD2 TYR B 119      20.025  -1.695  19.840  1.00 21.96           C
ATOM   2119  C   TYR B 119      20.500   0.624  22.006  1.00 21.54           C
ATOM   2120  O   TYR B 119      21.720   0.714  21.842  1.00 23.14           O
ATOM   2121  N   PHE B 120      19.660   1.390  21.330  1.00 21.86           N
ATOM   2122  CA  PHE B 120      20.228   2.359  20.406  1.00 21.46           C
ATOM   2123  CB  PHE B 120      19.180   2.786  19.375  1.00 20.87           C
ATOM   2124  CG  PHE B 120      18.984   1.777  18.259  1.00 24.90           C
ATOM   2125  CD1 PHE B 120      19.924   1.653  17.237  1.00 29.74           C
ATOM   2126  CE1 PHE B 120      19.759   0.727  16.205  1.00 22.16           C
ATOM   2127  CZ  PHE B 120      18.636  -0.096  16.198  1.00 24.06           C
ATOM   2128  CD2 PHE B 120      17.871   0.950  18.228  1.00 24.79           C
ATOM   2129  CE2 PHE B 120      17.702   0.011  17.199  1.00 21.59           C
ATOM   2130  C   PHE B 120      20.826   3.562  21.131  1.00 25.90           C
ATOM   2131  O   PHE B 120      21.759   4.183  20.607  1.00 27.96           O
ATOM   2132  N   GLN B 121      20.336   3.896  22.337  1.00 28.31           N
ATOM   2133  CA  GLN B 121      20.870   5.063  23.044  1.00 26.43           C
ATOM   2134  CB  GLN B 121      19.931   5.526  24.161  1.00 23.15           C
ATOM   2135  CG  GLN B 121      18.729   6.327  23.699  1.00 26.91           C
ATOM   2136  CD  GLN B 121      17.628   6.446  24.774  1.00 28.91           C
ATOM   2137  OE1 GLN B 121      17.674   5.784  25.816  1.00 28.62           O
ATOM   2138  NE2 GLN B 121      16.636   7.288  24.508  1.00 27.73           N
ATOM   2139  C   GLN B 121      22.242   4.788  23.635  1.00 25.46           C
ATOM   2140  O   GLN B 121      23.063   5.704  23.718  1.00 30.05           O
ATOM   2141  N   GLU B 122      22.516   3.546  24.024  1.00 21.46           N
ATOM   2142  CA  GLU B 122      23.766   3.232  24.702  1.00 25.95           C
ATOM   2143  CB  GLU B 122      23.644   1.888  25.407  1.00 22.99           C
ATOM   2144  CG  GLU B 122      22.561   1.880  26.438  1.00 27.00           C
ATOM   2145  CD  GLU B 122      22.602   0.636  27.287  1.00 32.08           C
ATOM   2146  OE1 GLU B 122      22.054   0.678  28.417  1.00 24.99           O
ATOM   2147  OE2 GLU B 122      23.200  -0.369  26.813  1.00 29.06           O1-
ATOM   2148  C   GLU B 122      24.972   3.218  23.774  1.00 26.91           C
ATOM   2149  O   GLU B 122      26.106   3.196  24.265  1.00 29.22           O
ATOM   2150  N   ASP B 123      24.765   3.207  22.469  1.00 27.30           N
ATOM   2151  CA  ASP B 123      25.857   3.304  21.512  1.00 25.36           C
ATOM   2152  CB  ASP B 123      26.533   1.948  21.293  1.00 25.00           C
ATOM   2153  CG  ASP B 123      27.623   2.008  20.232  1.00 29.34           C
ATOM   2154  OD1 ASP B 123      27.682   3.016  19.495  1.00 32.86           O1-
ATOM   2155  OD2 ASP B 123      28.416   1.047  20.112  1.00 34.39           O
ATOM   2156  C   ASP B 123      25.274   3.844  20.211  1.00 28.53           C
ATOM   2157  O   ASP B 123      24.883   3.064  19.336  1.00 30.19           O
ATOM   2158  N   PRO B 124      25.213   5.177  20.062  1.00 33.37           N
ATOM   2159  CA  PRO B 124      24.471   5.765  18.924  1.00 31.81           C
ATOM   2160  CB  PRO B 124      24.540   7.276  19.213  1.00 26.95           C
ATOM   2161  CG  PRO B 124      24.676   7.343  20.711  1.00 35.07           C
ATOM   2162  CD  PRO B 124      25.577   6.186  21.064  1.00 35.34           C
ATOM   2163  C   PRO B 124      25.034   5.444  17.547  1.00 28.69           C
ATOM   2164  O   PRO B 124      24.342   5.691  16.554  1.00 31.57           O
ATOM   2165  N   SER B 125      26.239   4.894  17.436  1.00 28.34           N
ATOM   2166  CA  SER B 125      26.680   4.401  16.135  1.00 30.52           C
ATOM   2167  CB  SER B 125      28.147   3.983  16.211  1.00 29.28           C
ATOM   2168  OG  SER B 125      28.296   2.882  17.091  1.00 31.37           O
ATOM   2169  C   SER B 125      25.826   3.230  15.628  1.00 31.87           C
ATOM   2170  O   SER B 125      25.843   2.941  14.426  1.00 30.37           O
ATOM   2171  N   ARG B 126      25.090   2.541  16.509  1.00 25.34           N
ATOM   2172  CA  ARG B 126      24.150   1.527  16.034  1.00 25.44           C
ATOM   2173  CB  ARG B 126      23.514   0.781  17.207  1.00 22.21           C
ATOM   2174  CG  ARG B 126      24.509   0.005  18.047  1.00 22.75           C
ATOM   2175  CD  ARG B 126      23.954  -0.313  19.413  1.00 23.26           C
ATOM   2176  NE  ARG B 126      24.875  -1.170  20.142  1.00 20.28           N
ATOM   2177  CZ  ARG B 126      24.822  -1.401  21.450  1.00 18.78           C
ATOM   2178  NH1 ARG B 126      23.903  -0.842  22.224  1.00 18.20           N1+
ATOM   2179  NH2 ARG B 126      25.703  -2.207  21.985  1.00 23.91           N
ATOM   2180  C   ARG B 126      23.068   2.142  15.168  1.00 24.89           C
ATOM   2181  O   ARG B 126      22.553   1.483  14.262  1.00 28.33           O
ATOM   2182  N   LEU B 127      22.701   3.395  15.426  1.00 23.70           N
ATOM   2183  CA  LEU B 127      21.752   4.052  14.536  1.00 26.04           C
ATOM   2184  CB  LEU B 127      21.285   5.377  15.127  1.00 26.55           C
ATOM   2185  CG  LEU B 127      20.095   5.192  16.052  1.00 33.99           C
ATOM   2186  CD1 LEU B 127      19.751   6.501  16.771  1.00 28.63           C
ATOM   2187  CD2 LEU B 127      18.913   4.677  15.201  1.00 34.41           C
ATOM   2188  C   LEU B 127      22.343   4.284  13.159  1.00 24.51           C
ATOM   2189  O   LEU B 127      21.623   4.224  12.168  1.00 28.27           O
ATOM   2190  N   ASN B 128      23.645   4.544  13.067  1.00 27.66           N
ATOM   2191  CA  ASN B 128      24.244   4.714  11.749  1.00 30.45           C
ATOM   2192  CB  ASN B 128      25.634   5.325  11.884  1.00 31.63           C
ATOM   2193  CG  ASN B 128      25.588   6.718  12.464  1.00 38.28           C
ATOM   2194  OD1 ASN B 128      26.363   7.063  13.355  1.00 44.81           O
ATOM   2195  ND2 ASN B 128      24.657   7.525  11.976  1.00 38.23           N
ATOM   2196  C   ASN B 128      24.287   3.399  10.978  1.00 25.10           C
ATOM   2197  O   ASN B 128      24.013   3.381   9.773  1.00 23.65           O
ATOM   2198  N   ASP B 129      24.624   2.294  11.657  1.00 21.43           N
ATOM   2199  CA  ASP B 129      24.559   0.978  11.032  1.00 21.87           C
ATOM   2200  CB  ASP B 129      24.972  -0.101  12.020  1.00 23.55           C
ATOM   2201  CG  ASP B 129      26.324   0.144  12.593  1.00 32.83           C
ATOM   2202  OD1 ASP B 129      27.082   0.922  11.967  1.00 38.52           O
ATOM   2203  OD2 ASP B 129      26.622  -0.417  13.673  1.00 33.74           O1-
ATOM   2204  C   ASP B 129      23.158   0.684  10.520  1.00 25.05           C
ATOM   2205  O   ASP B 129      22.985   0.215   9.388  1.00 24.13           O
ATOM   2206  N   LEU B 130      22.144   0.935  11.353  1.00 22.90           N
ATOM   2207  CA  LEU B 130      20.772   0.736  10.908  1.00 23.82           C
ATOM   2208  CB  LEU B 130      19.795   1.097  12.025  1.00 21.25           C
ATOM   2209  CG  LEU B 130      18.334   1.037  11.587  1.00 24.23           C
ATOM   2210  CD1 LEU B 130      17.897  -0.403  11.211  1.00 18.99           C
ATOM   2211  CD2 LEU B 130      17.435   1.630  12.662  1.00 19.37           C
ATOM   2212  C   LEU B 130      20.483   1.535   9.639  1.00 24.44           C
ATOM   2213  O   LEU B 130      19.889   1.008   8.694  1.00 22.93           O
ATOM   2214  N   ARG B 131      20.941   2.791   9.576  1.00 26.61           N
ATOM   2215  CA  ARG B 131      20.687   3.613   8.392  1.00 28.58           C
ATOM   2216  CB  ARG B 131      21.140   5.047   8.644  1.00 30.85           C
ATOM   2217  CG  ARG B 131      20.376   5.748   9.755  1.00 34.26           C
ATOM   2218  CD  ARG B 131      18.940   6.073   9.348  1.00 40.76           C
ATOM   2219  NE  ARG B 131      18.278   6.870  10.376  1.00 41.56           N
ATOM   2220  CZ  ARG B 131      17.261   6.457  11.125  1.00 37.91           C
ATOM   2221  NH1 ARG B 131      16.744   5.238  10.963  1.00 32.15           N1+
ATOM   2222  NH2 ARG B 131      16.751   7.284  12.029  1.00 37.93           N
ATOM   2223  C   ARG B 131      21.372   3.066   7.145  1.00 26.94           C
ATOM   2224  O   ARG B 131      20.844   3.212   6.040  1.00 26.64           O
ATOM   2225  N   GLU B 132      22.543   2.449   7.291  1.00 28.74           N
ATOM   2226  CA  GLU B 132      23.196   1.860   6.130  1.00 29.40           C
ATOM   2227  CB  GLU B 132      24.609   1.410   6.494  1.00 30.11           C
ATOM   2228  CG  GLU B 132      25.665   2.496   6.350  1.00 40.80           C
ATOM   2229  CD  GLU B 132      25.820   3.002   4.908  1.00 50.04           C
ATOM   2230  OE1 GLU B 132      26.417   2.286   4.077  1.00 55.02           O
ATOM   2231  OE2 GLU B 132      25.344   4.117   4.599  1.00 52.62           O1-
ATOM   2232  C   GLU B 132      22.380   0.700   5.578  1.00 29.98           C
ATOM   2233  O   GLU B 132      22.187   0.592   4.362  1.00 33.32           O
ATOM   2234  N   VAL B 133      21.881  -0.171   6.454  1.00 25.32           N
ATOM   2235  CA  VAL B 133      21.007  -1.251   6.007  1.00 28.38           C
ATOM   2236  CB  VAL B 133      20.516  -2.083   7.207  1.00 25.05           C
ATOM   2237  CG1 VAL B 133      19.514  -3.107   6.748  1.00 25.07           C
ATOM   2238  CG2 VAL B 133      21.674  -2.759   7.890  1.00 17.58           C
ATOM   2239  C   VAL B 133      19.838  -0.698   5.197  1.00 30.62           C
ATOM   2240  O   VAL B 133      19.511  -1.224   4.124  1.00 31.13           O
ATOM   2241  N   GLN B 134      19.213   0.389   5.681  1.00 27.63           N
ATOM   2242  CA  GLN B 134      18.052   0.943   4.984  1.00 30.23           C
ATOM   2243  CB  GLN B 134      17.326   1.977   5.845  1.00 26.50           C
ATOM   2244  CG  GLN B 134      17.087   1.511   7.277  1.00 30.63           C
ATOM   2245  CD  GLN B 134      16.493   2.585   8.197  1.00 30.85           C
ATOM   2246  OE1 GLN B 134      16.729   3.766   8.025  1.00 35.91           O
ATOM   2247  NE2 GLN B 134      15.734   2.156   9.189  1.00 38.08           N
ATOM   2248  C   GLN B 134      18.439   1.555   3.646  1.00 32.02           C
ATOM   2249  O   GLN B 134      17.728   1.384   2.656  1.00 38.06           O
ATOM   2250  N   LYS B 135      19.548   2.276   3.594  1.00 35.07           N
ATOM   2251  CA  LYS B 135      19.963   2.858   2.323  1.00 36.74           C
ATOM   2252  CB  LYS B 135      21.078   3.872   2.581  1.00 37.74           C
ATOM   2253  CG  LYS B 135      21.853   4.326   1.370  1.00 48.91           C
ATOM   2254  CD  LYS B 135      23.205   3.636   1.279  1.00 59.39           C
ATOM   2255  CE  LYS B 135      24.213   4.468   0.488  1.00 67.15           C
ATOM   2256  NZ  LYS B 135      25.293   3.645  -0.144  1.00 62.49           N1+
ATOM   2257  C   LYS B 135      20.385   1.766   1.343  1.00 42.58           C
ATOM   2258  O   LYS B 135      20.022   1.811   0.162  1.00 48.38           O
ATOM   2259  N   LYS B 136      21.097   0.746   1.829  1.00 40.71           N
ATOM   2260  CA  LYS B 136      21.425  -0.409   0.995  1.00 40.57           C
ATOM   2261  CB  LYS B 136      22.327  -1.375   1.764  1.00 36.71           C
ATOM   2262  CG  LYS B 136      23.763  -1.404   1.276  1.00 46.78           C
ATOM   2263  CD  LYS B 136      24.319  -0.006   0.988  1.00 49.36           C
ATOM   2264  CE  LYS B 136      25.759  -0.122   0.523  1.00 45.26           C
ATOM   2265  NZ  LYS B 136      26.405   1.188   0.235  1.00 51.43           N
ATOM   2266  C   LYS B 136      20.166  -1.126   0.516  1.00 43.88           C
ATOM   2267  O   LYS B 136      20.005  -1.370  -0.686  1.00 45.17           O
ATOM   2268  N   ASN B 137      19.264  -1.481   1.445  1.00 40.48           N
ATOM   2269  CA  ASN B 137      18.070  -2.242   1.073  1.00 43.34           C
ATOM   2270  CB  ASN B 137      17.137  -2.427   2.283  1.00 38.44           C
ATOM   2271  CG  ASN B 137      17.541  -3.612   3.213  1.00 44.57           C
ATOM   2272  OD1 ASN B 137      18.629  -4.212   3.098  1.00 35.02           O
ATOM   2273  ND2 ASN B 137      16.648  -3.926   4.161  1.00 36.65           N
ATOM   2274  C   ASN B 137      17.310  -1.573  -0.069  1.00 50.84           C
ATOM   2275  O   ASN B 137      16.732  -2.263  -0.919  1.00 56.43           O
ATOM   2276  N   GLU B 138      17.328  -0.243  -0.130  1.00 48.50           N
ATOM   2277  CA  GLU B 138      16.670   0.481  -1.217  1.00 52.67           C
ATOM   2278  CB  GLU B 138      16.499   1.962  -0.849  1.00 52.39           C
ATOM   2279  CG  GLU B 138      15.527   2.205   0.317  1.00 56.21           C
ATOM   2280  CD  GLU B 138      14.805   3.547   0.241  1.00 67.09           C
ATOM   2281  OE1 GLU B 138      13.893   3.760   1.073  1.00 61.93           O
ATOM   2282  OE2 GLU B 138      15.162   4.369  -0.640  1.00 69.21           O
ATOM   2283  C   GLU B 138      17.463   0.357  -2.515  1.00 55.95           C
ATOM   2284  O   GLU B 138      18.208   1.269  -2.884  1.00 52.64           O
TER
HETATM 2285 MN    MN B 150      -1.468   9.265  22.869  1.00 51.02          Mn
HETATM 2286 MN    MN B 151      -5.020   7.212  21.038  1.00 63.88          Mn
TER
HETATM 2287  O   HOH S   1     -16.024 -26.172   4.912  1.00 20.90           O
HETATM 2288  O   HOH S   2     -22.160 -22.246  -5.614  1.00 15.81           O
HETATM 2289  O   HOH S   3     -17.164 -14.264 -10.433  1.00 16.65           O
HETATM 2290  O   HOH S   4      -8.814  -3.582 -11.101  1.00 29.78           O
HETATM 2291  O   HOH S   5      14.842  -9.800   6.693  1.00 21.05           O
HETATM 2292  O   HOH S   6     -16.149  15.627  43.169  1.00 29.68           O
HETATM 2293  O   HOH S   7     -15.513   5.055  28.126  1.00 19.62           O
HETATM 2294  O   HOH S   8     -10.711 -22.254  -4.291  1.00 14.47           O
HETATM 2295  O   HOH S   9      -0.251   5.735  25.208  1.00 27.72           O
HETATM 2296  O   HOH S  10     -13.572  19.342  44.215  1.00 24.69           O
HETATM 2297  O   HOH S  11     -17.312 -11.921 -11.260  1.00 20.03           O
HETATM 2298  O   HOH S  13      -6.406 -18.848  -6.369  1.00 17.18           O
HETATM 2299  O   HOH S  14     -13.736 -10.056  -9.919  1.00 23.25           O
HETATM 2300  O   HOH S  15      25.110  -2.014  15.067  1.00 26.35           O
HETATM 2301  O   HOH S  16       0.492 -15.295  21.883  1.00 28.76           O
HETATM 2302  O   HOH S  17     -17.802 -12.378   7.632  1.00 15.42           O
HETATM 2303  O   HOH S  18      -8.843 -19.085  12.287  1.00 36.39           O
HETATM 2304  O   HOH S  19      -4.740  26.639  42.909  1.00 22.04           O
HETATM 2305  O   HOH S  20      -5.870 -11.711 -12.487  1.00 26.81           O
HETATM 2306  O   HOH S  21     -25.527 -25.896  -8.348  1.00 18.81           O
HETATM 2307  O   HOH S  22      24.466  -1.426  24.910  1.00 31.43           O
HETATM 2308  O   HOH S  23      10.581 -15.110   9.111  1.00 29.85           O
HETATM 2309  O   HOH S  24      -0.926  -5.893  28.625  1.00 30.66           O
HETATM 2310  O   HOH S  25     -13.966  23.092  44.378  1.00 22.72           O
HETATM 2311  O   HOH S  27       0.177  -0.887  26.615  1.00 24.49           O
HETATM 2312  O   HOH S  28     -11.378 -28.504   0.344  1.00 32.38           O
HETATM 2313  O   HOH S  29       8.773 -10.005  27.666  1.00 29.72           O
HETATM 2314  O   HOH S  30     -19.676  29.780  39.144  1.00 26.68           O
HETATM 2315  O   HOH S  31      -1.737 -20.969  -2.013  1.00 20.26           O
HETATM 2316  O   HOH S  33       7.436 -16.544  26.708  1.00 25.51           O
HETATM 2317  O   HOH S  34      25.174  -3.718  18.744  1.00 26.21           O
HETATM 2318  O   HOH S  35     -24.288 -12.575  -0.627  1.00 29.63           O
HETATM 2319  O   HOH S  36      -5.650 -17.754  -8.569  1.00 20.02           O
HETATM 2320  O   HOH S  37      -7.181   6.830  20.199  1.00 39.52           O
HETATM 2321  O   HOH S  38      10.470 -13.256  25.663  1.00 29.39           O
HETATM 2322  O   HOH S  39     -20.255 -20.960 -10.665  1.00 23.72           O
HETATM 2323  O   HOH S  40      -5.282  11.905  23.937  1.00 35.71           O
HETATM 2324  O   HOH S  41      11.351 -11.471   8.564  1.00 29.95           O
HETATM 2325  O   HOH S  42     -17.493  27.520  36.951  1.00 30.55           O
HETATM 2326  O   HOH S  43      -6.474 -13.476   8.501  1.00 34.77           O
HETATM 2327  O   HOH S  44       4.231 -15.416  11.661  1.00 29.12           O
HETATM 2328  O   HOH S  45      -7.940   0.659  27.011  1.00 36.93           O
HETATM 2329  O   HOH S  46      -7.644 -31.091  -1.141  1.00 27.17           O
HETATM 2330  O   HOH S  47      -9.178  26.285  25.787  1.00 42.52           O
HETATM 2331  O   HOH S  48     -25.564 -11.958   7.952  1.00 21.41           O
HETATM 2332  O   HOH S  49       5.240  14.728  26.857  1.00 40.85           O
HETATM 2333  O   HOH S  50      -5.509 -21.269   7.996  1.00 33.50           O
HETATM 2334  O   HOH S  51     -25.137 -28.861  -8.568  1.00 30.71           O
HETATM 2335  O   HOH S  52       5.891  14.578  29.129  1.00 43.93           O
HETATM 2336  O   HOH S  53      -7.137 -19.899   6.732  1.00 25.80           O
HETATM 2337  O   HOH S  54       2.245   8.511  40.094  1.00 33.41           O
HETATM 2338  O   HOH S  56      -2.187  -6.446  21.878  1.00 32.18           O
HETATM 2339  O   HOH S  59     -20.537 -20.664  11.895  1.00 29.82           O
HETATM 2340  O   HOH S  60      -5.206  24.576  33.330  1.00 28.26           O
HETATM 2341  O   HOH S  62      -5.183  -5.798   7.780  1.00 36.00           O
HETATM 2342  O   HOH S  64      -0.069   8.284  41.736  1.00 26.77           O
HETATM 2343  O   HOH S  65     -13.752 -26.900  -4.139  1.00 30.47           O
HETATM 2344  O   HOH S  66      -1.637  26.968  35.531  1.00 36.85           O
HETATM 2345  O   HOH S  67      20.433   0.921  -3.140  1.00 56.09           O
HETATM 2346  O   HOH S  70      11.556   9.610  11.214  1.00 41.29           O
HETATM 2347  O   HOH S  71      14.745  -6.553  30.254  1.00 50.60           O
HETATM 2348  O   HOH S  72       2.293 -16.112  17.696  1.00 37.69           O
HETATM 2349  O   HOH S  73       0.307  13.026  23.392  1.00 37.22           O
HETATM 2350  O   HOH S  75      -2.033 -11.654   9.730  1.00 36.88           O
HETATM 2351  O   HOH S  76      -4.738 -11.069  10.075  1.00 45.11           O
HETATM 2352  O   HOH S  77     -10.261 -13.393   8.218  1.00 27.72           O
HETATM 2353  O   HOH S  81      27.957 -10.809   9.152  1.00 37.54           O
HETATM 2354  O   HOH S  82      28.638  -3.929  13.105  1.00 43.41           O
HETATM 2355  O   HOH S  83      -0.440  -9.277   8.474  1.00 33.86           O
HETATM 2356  O   HOH S  84     -11.516  10.097  22.208  1.00 42.72           O
HETATM 2357  O   HOH S  86      -1.704  19.227  40.541  1.00 27.84           O
HETATM 2358  O   HOH S  88      -5.811  23.126  30.847  1.00 26.38           O
HETATM 2359  O   HOH S  89     -12.907  25.184  30.963  1.00 31.02           O
HETATM 2360  O   HOH S  90     -12.455  23.902  33.644  1.00 21.16           O
HETATM 2361  O   HOH S  91     -14.145  26.588  36.316  1.00 24.83           O
HETATM 2362  O   HOH S  94      -3.621   7.238  25.355  1.00 35.17           O
HETATM 2363  O   HOH S  95      -4.030   9.592  23.291  1.00 44.86           O
TER
HETATM 2364 MG    MG C   1      -3.692 -12.561  10.693  1.00 47.81          Mg
TER
HETATM 2365  P   PO4 D   1      -6.195  27.029  35.488  1.00 67.88           P
HETATM 2366  O1  PO4 D   1      -5.341  27.426  34.288  1.00 44.65           O
HETATM 2367  O2  PO4 D   1      -6.959  28.216  36.060  1.00 39.83           O
HETATM 2368  O3  PO4 D   1      -7.211  26.033  34.982  1.00 39.37           O
HETATM 2369  O4  PO4 D   1      -5.322  26.393  36.576  1.00 44.27           O
HETATM 2370  P   PO4 D   2       1.785 -18.142  14.956  1.00 67.39           P
HETATM 2371  O1  PO4 D   2       2.709 -18.376  13.770  1.00 40.56           O
HETATM 2372  O2  PO4 D   2       1.259 -16.709  14.937  1.00 42.91           O
HETATM 2373  O3  PO4 D   2       0.595 -19.105  14.915  1.00 43.92           O
HETATM 2374  O4  PO4 D   2       2.644 -18.355  16.193  1.00 47.34           O
HETATM 2375  P   PO4 D   3     -20.695 -15.208  -4.458  1.00 59.37           P
HETATM 2376  O1  PO4 D   3     -19.625 -14.621  -5.369  1.00 45.39           O
HETATM 2377  O2  PO4 D   3     -21.749 -15.871  -5.318  1.00 32.30           O
HETATM 2378  O3  PO4 D   3     -20.187 -16.286  -3.479  1.00 32.36           O
HETATM 2379  O4  PO4 D   3     -21.268 -14.010  -3.722  1.00 39.38           O
TER
END
